# Supplementary material for: Comparison of 6 DNA extraction methods for isolation of high yield of high molecular weight DNA suitable for shotgun metagenomics Nanopore sequencing to detect bacteria
Source: BMC Genomics. 2023 Aug 4;24:438. doi: 10.1186/s12864-023-09537-5 (PMC10401787; doi:10.1186/s12864-023-09537-5)
Supplement: Supplementary file 1 — Additional file 1. Supplementary Material 1 [file 12864_2023_9537_MOESM1_ESM.xlsx]

## Sheet: Sheet1
Supplementary material 1: DNA quantity, purity and fragment length obtained after extraction of B. subtilis and E. coli mixes using the evaluated DNA extraction methods
Bacterial mix	Method	Concentration1 (ng/µL)		A260/A2802	A260/A2302	Average size3 (bp)
Mix EB	MN	0.08	± 0.02	Out of range	Out of range	Out of range
	ZR-HMW	0.25	± 0.01	Out of range	Out of range	Out of range		1: average and standard deviation, from triplicate measures determined using Qubit Fluorometer
	ZR	Out of range		Out of range	Out of range	Out of range		2: average and standard deviation, from triplicate measures determined using Nanodrop
	Qi	0.07*		Out of range	Out of range	Out of range		3: average and standard deviation, from triplicate measures determined using TapeStation
	Mo	Out of range		Out of range	Out of range	Out of range		Out of range: the related parameter cannot be measured because the sample concentration is below the limit of detection of Qubit, Nanodrop or TapeStation, according to the manufacturer’s specifications.
	CB	0.11**		Out of range	Out of range	Out of range
Mix BE	MN	Out of range		Out of range	Out of range	Out of range
	ZR-HMW	0.35	± 0.03	Out of range	Out of range	Out of range		*: one of the triplicate values was out of range and the standard deviation could not be calculated
	ZR	Out of range		Out of range	Out of range	Out of range		**: two of the triplicate values were out of range and the standard deviation could not be calculated
	Qi	0.15	± 0.03	Out of range	Out of range	Out of range
	Mo	Out of range		Out of range	Out of range	Out of range		Mix EB: E. coli is overrepresented in comparison with B. subtilis
	CB	0.14	± 0.06	Out of range	Out of range	Out of range		Mix BE: B. subtilis is overrepresented in comparison with E. coli
Mix L	MN	Out of range		Out of range	Out of range	Out of range		Mix L: B. subtilis and E. coli are mixed at Low quantity
	ZR-HMW	0.36**		Out of range	Out of range	Out of range		Mix H: B. subtilis and E. coli are mixed at High quantity.
	ZR	Out of range		Out of range	Out of range	Out of range
	Qi	Out of range		Out of range	Out of range	Out of range		MN: Nucleospin kit
	Mo	Out of range		Out of range	Out of range	Out of range		ZR-HMW: Quick-DNA HMW MagBead kit
	CB	Out of range		Out of range	Out of range	Out of range		ZR: ZymoBIOMICS DNA Miniprep kit
Mix H	MN	0.84	± 0.06	Out of range	Out of range	36445		Qi: Qiamp PowerFecal Pro kit
	ZR-HMW	7.47	± 0.7	2	1.5	31220		Mo: Moss protocol
	ZR	0.36	± 0.25	Out of range	Out of range	Out of range		CB: DNAExpress kit
	Qi	2.88	± 0.83	2.1	0.1	15283
	Mo	0.39	± 0.27	Out of range	Out of range	Out of range
	CB	2.34	± 0.49	1.9	1.6	15550
