# Supplementary material for: Comparison of 6 DNA extraction methods for isolation of high yield of high molecular weight DNA suitable for shotgun metagenomics Nanopore sequencing to detect bacteria
Source: BMC Genomics. 2023 Aug 4;24:438. doi: 10.1186/s12864-023-09537-5 (PMC10401787; doi:10.1186/s12864-023-09537-5)
Supplement: Supplementary file 2 — Additional file 2. Supplementary Material 2 [file 12864_2023_9537_MOESM2_ESM.xlsx]

## Sheet: Sheet1
Supplementary material 2: Kruskal-Wallis test (α: 0,05) on Cqs data from qPCR analyses
qPCR methods	Mix	n	p-value	Influence from the DNA extraction methods
Detection of vitamin B2 gene in B. subtilis	EB	15	0.03	Significant
	BE	18	0.03	Significant
	L	12	0.31	Non Significant
	H	18	0.03	Significant
Detection of uidA in E. coli	EB	18	0.02	Significant
	BE	18	0.02	Significant
	L	12	0.24	Non Significant
	H	18	0.13	Non Significant
Mix EB: E. coli is overrepresented in comparison with B. subtilis
Mix BE: B. subtilis is overrepresented in comparison with E. coli
Mix L: B. subtilis and E. coli are mixed at Low quantity
Mix H: B. subtilis and E. coli are mixed at High quantity.
