# Supplementary material for: Comparison of 6 DNA extraction methods for isolation of high yield of high molecular weight DNA suitable for shotgun metagenomics Nanopore sequencing to detect bacteria
Source: BMC Genomics. 2023 Aug 4;24:438. doi: 10.1186/s12864-023-09537-5 (PMC10401787; doi:10.1186/s12864-023-09537-5)
Supplement: Supplementary file 3 — Additional file 3. Supplementary Material 3 [file 12864_2023_9537_MOESM3_ESM.xlsx]

## Sheet: Sheet1
Supplementary material 3: DNA concentration of the MCSII samples measured after DNA extraction with Methods ZR-HMW, Qi and CB
Sample	Method	Concentration (ng/µl)		Out of range: the concentration cannot be measured because it is below the limit of detection of Qubit, according to the manufacturer’s specifications.
PBS 'unspiked'	ZR-HMW	out of range
	Qi	out of range		MN: Nucleospin kit
	CB	out of range		ZR-HMW: Quick-DNA HMW MagBead kit
Stool 'unspiked'	ZR-HMW	42.4		ZR: ZymoBIOMICS DNA Miniprep kit
	Qi	4.2		Qi: Qiamp PowerFecal Pro kit
	CB	41		Mo: Moss protocol
MCSII 'pure'	ZR-HMW	48.4		CB: DNAExpress kit
	Qi	8.1
	CB	3.3		PBS 'unspiked': PBS without spiking
MCSII 'spiked'	ZR-HMW	64.8		Stool 'unspiked': synthetic stool mix without spiking
	Qi	5.0		MCSII 'pure': MCSII processed pure in PBS
	CB	48.6		MCSII 'spiked': MCSII spiked in synthetic stool mix
