# Supplementary material for: Comparison of 6 DNA extraction methods for isolation of high yield of high molecular weight DNA suitable for shotgun metagenomics Nanopore sequencing to detect bacteria
Source: BMC Genomics. 2023 Aug 4;24:438. doi: 10.1186/s12864-023-09537-5 (PMC10401787; doi:10.1186/s12864-023-09537-5)
Supplement: Supplementary file 4 — Additional file 4. Supplementary Material 4 [file 12864_2023_9537_MOESM4_ESM.xlsx]

## Sheet: Method ZR-HMW - MCSII spiked
Supplementary material 4: Kraken 2 reports for identification of the background DNA present in the samples including the synthetic stool mix processed with methods ZR-HMW and CB
Percentage of fragments covered by the clade rooted at this taxon	Number of fragments covered by the clade rooted at this taxon	Number of fragments assigned directly to this taxon	Taxa rank code	NCBI taxonomic ID number	Indented scientific name
3.88	42742	42742	U	0	unclassified
96.12	1059616	30	R	1	root
96.12	1059580	457	R1	131567	cellular organisms
82.98	914722	9	D	2759	Eukaryota
82.98	914705	34	D1	33154	Opisthokonta
82.91	913999	0	K	33208	Metazoa
82.91	913999	0	K1	6072	Eumetazoa
82.91	913999	177	K2	33213	Bilateria
82.86	913366	0	K3	33511	Deuterostomia
82.86	913366	0	P	7711	Chordata
82.86	913366	0	P1	89593	Craniata
82.86	913366	0	P2	7742	Vertebrata
82.86	913366	0	P3	7776	Gnathostomata
82.86	913366	0	P4	117570	Teleostomi
82.86	913366	0	P5	117571	Euteleostomi
82.86	913366	0	P6	8287	Sarcopterygii
82.86	913366	0	P7	1338369	Dipnotetrapodomorpha
82.86	913366	0	P8	32523	Tetrapoda
82.86	913366	878	P9	32524	Amniota
82.74	912111	0	C	40674	Mammalia
82.74	912111	0	C1	32525	Theria
82.74	912111	0	C2	9347	Eutheria
82.74	912111	1685	C3	1437010	Boreoeutheria
81.9	902841	1678	C4	314145	Laurasiatheria
81.3	896227	446	O	91561	Artiodactyla
81.06	893569	0	O1	35497	Suina
81.06	893569	0	F	9821	Suidae
81.06	893569	0	G	9822	Sus
81.06	893569	893569	S	9823	Sus scrofa
0.2	2212	0	O1	9845	Ruminantia
0.2	2212	0	O2	35500	Pecora
0.2	2212	240	F	9895	Bovidae
0.12	1376	313	F1	9963	Caprinae
0.05	591	0	G	9935	Ovis
6.87	75719	35038	S	1639	Listeria monocytogenes
0.04	472	0	G	9922	Capra
3.08	33954	26611	S	287	Pseudomonas aeruginosa
0.05	596	0	F1	27592	Bovinae
0.05	596	0	G	9903	Bos
0.92	10120	8753	S	40214	Acinetobacter johnsonii
0.45	4936	0	O	9787	Perissodactyla
0.45	4936	0	F	9788	Equidae
0.45	4936	0	G	9789	Equus
0.45	4936	0	G1	35510	Equus
0.5	5526	5526	S	1536775	Paenibacillus sp. FSL H7-0737
0.69	7585	382	C4	314146	Euarchontoglires
0.4	4449	0	C5	314147	Glires
0.4	4449	149	O	9989	Rodentia
0.35	3818	0	O1	1963758	Myomorpha
0.35	3818	199	O2	337687	Muroidea
0.27	2939	0	F	10066	Muridae
0.27	2939	92	F1	39107	Murinae
0.13	1473	0	G	10114	Rattus
0.45	4936	4936	S	9796	Equus caballus
0.12	1374	0	G	10088	Mus
0.12	1374	0	G1	862507	Mus
0.21	2347	2347	S	1879049	Acinetobacter sp. WCHAc010034
0.06	680	0	F	337677	Cricetidae
0.06	680	0	F1	10026	Cricetinae
0.06	680	0	G	10035	Mesocricetus
0.15	1695	1695	S	60711	Chlorocebus sabaeus
0.04	482	0	O1	33550	Hystricomorpha
0.04	482	0	F	10139	Caviidae
0.04	482	0	G	10140	Cavia
0.13	1473	1473	S	10116	Rattus norvegicus
0.25	2754	0	O	9443	Primates
0.25	2754	0	O1	376913	Haplorrhini
0.25	2754	0	O2	314293	Simiiformes
0.25	2754	230	O3	9526	Catarrhini
0.15	1695	0	O4	314294	Cercopithecoidea
0.15	1695	0	F	9527	Cercopithecidae
0.15	1695	0	F1	9528	Cercopithecinae
0.15	1695	0	G	392815	Chlorocebus
0.12	1374	1374	S	10090	Mus musculus
0.08	829	0	O4	314295	Hominoidea
0.08	829	0	F	9604	Hominidae
0.08	829	0	F1	207598	Homininae
0.08	829	0	G	9605	Homo
0.08	829	829	S	9606	Homo sapiens
0.03	377	0	P10	8457	Sauropsida
0.03	377	0	P11	32561	Sauria
0.03	377	0	P12	1329799	Archelosauria
0.03	377	0	P13	8492	Archosauria
0.03	377	0	P14	436486	Dinosauria
0.03	377	0	P15	436489	Saurischia
0.03	377	0	P16	436491	Theropoda
0.03	377	0	P17	436492	Coelurosauria
0.03	377	0	C	8782	Aves
0.03	377	6	C1	8825	Neognathae
0.03	323	5	C2	1549675	Galloanserae
0.02	213	3	O	8976	Galliformes
0.01	165	20	F	9005	Phasianidae
0.01	107	0	F1	466552	Meleagridinae
0.01	107	0	G	9102	Meleagris
0.08	860	589	S	1423	Bacillus subtilis
0	38	0	F1	9072	Phasianinae
0	38	0	G	9030	Gallus
0.06	680	680	S	10036	Mesocricetus auratus
0	45	0	F	8990	Numididae
0	45	0	G	8995	Numida
0.06	637	0	S	4932	Saccharomyces cerevisiae
0.01	105	0	O	8826	Anseriformes
0.01	105	0	F	8830	Anatidae
0.01	105	0	F1	2068716	Anatinae
0.01	105	0	G	8835	Anas
0.05	591	591	S	9940	Ovis aries
0	48	0	O	8929	Columbiformes
0	48	0	F	8930	Columbidae
0	48	0	G	8931	Columba
0.05	596	596	S	9913	Bos taurus
0.04	456	0	K3	33317	Protostomia
0.04	456	0	K4	1206794	Ecdysozoa
0.04	456	0	K5	88770	Panarthropoda
0.04	456	1	P	6656	Arthropoda
0.03	348	0	P1	197563	Mandibulata
0.03	348	0	P2	197562	Pancrustacea
0.03	348	0	P3	6960	Hexapoda
0.03	348	0	C	50557	Insecta
0.03	348	0	C1	85512	Dicondylia
0.03	348	0	C2	7496	Pterygota
0.03	348	0	C3	33340	Neoptera
0.03	348	2	C4	33392	Holometabola
0.02	186	2	O	7147	Diptera
0.01	146	0	O1	7148	Nematocera
0.01	146	0	O2	43786	Culicomorpha
0.01	146	0	O3	41827	Culicoidea
0.01	146	0	F	7157	Culicidae
0.01	146	0	F1	43817	Culicinae
0.01	73	0	F2	53550	Culicini
0.01	73	0	G	7174	Culex
0.01	73	0	G1	53527	Culex
0.01	73	0	G2	518105	Culex pipiens complex
0.05	569	569	S	1536770	Paenibacillus sp. FSL R5-0345
0.01	73	0	F2	1056966	Aedini
0.01	73	0	G	7158	Aedes
0.01	73	1	G1	53541	Stegomyia
0.05	581	581	S	2136182	Acinetobacter cumulans
0.05	514	109	S	28901	Salmonella enterica
0	38	0	O1	7203	Brachycera
0	38	0	O2	43733	Muscomorpha
0	38	0	O3	480118	Eremoneura
0	38	0	O4	480117	Cyclorrhapha
0	38	0	O5	43738	Schizophora
0	38	0	O6	43742	Calyptratae
0	38	0	O7	43754	Muscoidea
0	38	0	F	7366	Muscidae
0	38	0	F1	43910	Muscinae
0	38	0	F2	43911	Stomoxyini
0	38	0	G	35569	Stomoxys
0.04	472	472	S	9925	Capra hircus
0.01	160	0	O	7399	Hymenoptera
0.01	160	0	O1	7400	Apocrita
0.01	160	0	O2	7434	Aculeata
0.01	160	0	O3	34735	Apoidea
0.01	160	0	F	7458	Apidae
0.01	160	0	F1	70987	Apinae
0.01	160	0	F2	83321	Apini
0.01	160	0	G	7459	Apis
0.04	482	482	S	10141	Cavia porcellus
0.01	107	0	P1	6843	Chelicerata
0.01	107	0	C	6854	Arachnida
0.01	107	0	C1	6933	Acari
0.01	107	0	C2	6934	Parasitiformes
0.01	107	0	O	6935	Ixodida
0.01	107	0	O1	297308	Ixodoidea
0.01	107	0	F	6939	Ixodidae
0.01	107	0	F1	426442	Ixodinae
0.01	107	0	G	6944	Ixodes
0.04	481	444	S	1613	Limosilactobacillus fermentum
0.06	672	0	K	4751	Fungi
0.06	672	0	K1	451864	Dikarya
0.06	672	0	P	4890	Ascomycota
0.06	672	0	P1	716545	saccharomyceta
0.06	643	0	P2	147537	Saccharomycotina
0.06	643	0	C	4891	Saccharomycetes
0.06	643	0	O	4892	Saccharomycetales
0.06	638	0	F	4893	Saccharomycetaceae
0.06	637	0	G	4930	Saccharomyces
0.04	484	484	S	756892	Acinetobacter indicus
0.06	637	637	S1	559292	Saccharomyces cerevisiae S288C
0	1	0	G	4910	Kluyveromyces
0.03	380	380	S	2601122	Acinetobacter sp. YH12138
0	1	1	S1	1003335	Kluyveromyces marxianus DMKU3-1042
0	2	0	F	766764	Debaryomycetaceae
0	2	0	F1	1535325	Candida/Lodderomyces clade
0	2	0	G	1535326	Candida
0.03	296	296	S	2798861	Acinetobacter sp. CS-2
0	2	2	S1	573826	Candida dubliniensis CD36
0	2	0	F	1156497	Pichiaceae
0	2	0	G	13366	Brettanomyces
0.03	336	312	S	470	Acinetobacter baumannii
0	1	0	F	410830	Trichomonascaceae
0	1	0	G	410829	Sugiyamaella
0.03	280	280	S	108981	Acinetobacter schindleri
0	29	0	P2	147538	Pezizomycotina
0	29	0	P3	716546	leotiomyceta
0	29	1	P4	715989	sordariomyceta
0	21	0	C	147548	Leotiomycetes
0	21	0	O	5178	Helotiales
0	21	0	F	28983	Sclerotiniaceae
0	21	0	G	33196	Botrytis
0.03	317	187	S	562	Escherichia coli
0	21	21	S1	332648	Botrytis cinerea B05.10
0	7	0	C	147550	Sordariomycetes
0	7	0	C1	222544	Sordariomycetidae
0	7	0	O	5139	Sordariales
0	7	0	F	35718	Chaetomiaceae
0	4	0	G	2609811	Thermothielavioides
0.02	199	199	S	189426	Paenibacillus odorifer
0	4	4	S1	578455	Thermothielavioides terrestris NRRL 8126
0	3	0	G	1920207	Thermothelomyces
0.02	253	253	S	72361	Bacillus vallismortis
0	3	3	S1	573729	Thermothelomyces thermophilus ATCC 42464
0	4	0	D1	2611352	Discoba
0	4	0	P	33682	Euglenozoa
0	4	0	C	5653	Kinetoplastea
0	4	0	C1	2704647	Metakinetoplastina
0	4	0	O	2704949	Trypanosomatida
0	4	0	F	5654	Trypanosomatidae
0	4	0	F1	1286322	Leishmaniinae
0	4	0	G	5658	Leishmania
0	4	0	G1	38568	Leishmania
0	4	0	G2	38581	Leishmania major species complex
0.02	219	219	S	2004646	Acinetobacter sp. WCHA55
0	4	4	S1	347515	Leishmania major strain Friedlin
0	4	0	D1	2698737	Sar
0	4	0	D2	33630	Alveolata
0	4	0	P	5794	Apicomplexa
0	4	0	C	422676	Aconoidasida
0	3	0	O	5819	Haemosporida
0	3	0	F	1639119	Plasmodiidae
0	3	0	G	5820	Plasmodium
0	2	1	G1	418101	Plasmodium (Vinckeia)
0.02	212	212	S	1758189	Acinetobacter sp. ACNIH2
0	1	0	G1	418107	Plasmodium (Laverania)
0.02	196	196	S	2743575	Acinetobacter sp. NEB 394
0	1	1	S1	36329	Plasmodium falciparum 3D7
0	1	0	O	5863	Piroplasmida
0	1	0	F	27994	Theileriidae
0	1	0	G	5873	Theileria
0.02	183	183	S	1646498	Acinetobacter sp. TTH0-4
0	1	1	S1	869250	Theileria orientalis strain Shintoku
13.1	144383	127	D	2	Bacteria
7.86	86627	6	D1	1783272	Terrabacteria group
7.79	85893	0	P	1239	Firmicutes
7.79	85862	161	C	91061	Bacilli
7.68	84709	6	O	1385	Bacillales
6.88	75889	0	F	186820	Listeriaceae
6.88	75889	137	G	1637	Listeria
0.02	220	220	S	1879050	Acinetobacter wuhouensis
2.14	23582	23582	S1	393119	Listeria monocytogenes FSL J1-208
0.62	6883	6883	S1	930781	Listeria monocytogenes J1816
0.23	2519	1362	S1	2065118	Listeria monocytogenes serotype 4b
0.05	502	502	S2	568819	Listeria monocytogenes serotype 4b str. CLIP 80459
0.04	484	484	S2	1196161	Listeria monocytogenes serotype 4b str. 81-0861
0.01	154	154	S2	265669	Listeria monocytogenes serotype 4b str. F2365
0	11	11	S2	1196159	Listeria monocytogenes serotype 4b str. 81-0558
0	5	5	S2	1196162	Listeria monocytogenes serotype 4b str. 10-0809
0	1	1	S2	1196160	Listeria monocytogenes serotype 4b str. 81-0592
0.16	1768	1768	S1	879089	Listeria monocytogenes SLCC2540
0.12	1331	1331	S1	1126011	Listeria monocytogenes 07PF0776
0.1	1063	1063	S1	393126	Listeria monocytogenes FSL R2-561
0.08	835	835	S1	393127	Listeria monocytogenes Finland 1998
0.04	467	467	S1	882095	Listeria monocytogenes ATCC 19117
0.03	382	382	S1	932919	Listeria monocytogenes SLCC2755
0.03	328	328	S1	1457188	Listeria monocytogenes WSLC1042
0.02	254	254	S1	169963	Listeria monocytogenes EGD-e
0.02	218	218	S1	882094	Listeria monocytogenes L312
0.02	179	179	S1	879090	Listeria monocytogenes SLCC7179
0.02	174	102	S1	1906951	Listeria monocytogenes serotype 1/2a
0	24	24	S2	1196186	Listeria monocytogenes serotype 1/2a str. 08-7669
0	22	22	S2	1196168	Listeria monocytogenes serotype 1/2a str. 10-4758
0	8	8	S2	1196185	Listeria monocytogenes serotype 1/2a str. 08-7374
0	5	5	S2	1196165	Listeria monocytogenes serotype 1/2a str. 10-0812
0	4	4	S2	1196181	Listeria monocytogenes serotype 1/2a str. 04-5457
0	4	4	S2	1196180	Listeria monocytogenes serotype 1/2a str. 02-5993
0	1	1	S2	1196192	Listeria monocytogenes serotype 1/2a str. 10-5024
0	1	1	S2	1196184	Listeria monocytogenes serotype 1/2a str. 08-6997
0	1	1	S2	1196183	Listeria monocytogenes serotype 1/2a str. 08-6569
0	1	1	S2	1196179	Listeria monocytogenes serotype 1/2a str. 99-6370
0	1	1	S2	1196176	Listeria monocytogenes serotype 1/2a str. 88-0478
0.01	86	86	S1	879088	Listeria monocytogenes SLCC2378
0.01	79	79	S1	930782	Listeria monocytogenes J1-220
0.01	75	75	S1	393133	Listeria monocytogenes 10403S
0.01	74	74	S1	882096	Listeria monocytogenes SLCC5850
0.01	69	69	S1	552536	Listeria monocytogenes HCC23
0.01	56	56	S1	1437838	Listeria monocytogenes R479a
0	49	49	S1	1457187	Listeria monocytogenes WSLC1001
0	48	48	S1	393130	Listeria monocytogenes J0161
0	35	35	S1	1299895	Listeria monocytogenes CFSAN002349
0	24	24	S1	882097	Listeria monocytogenes SLCC2376
0	21	21	S1	1288295	Listeria monocytogenes 6179
0	18	18	S1	882020	Listeria monocytogenes SLCC2479
0	16	12	S1	2049008	Listeria monocytogenes serotype 1/2c
0	4	4	S2	1196194	Listeria monocytogenes serotype 1/2c str. 10-5026
0	15	15	S1	932920	Listeria monocytogenes SLCC2372
0	12	12	S1	563174	Listeria monocytogenes L99
0	7	7	S1	393118	Listeria monocytogenes FSL J1-175
0	7	7	S1	653938	Listeria monocytogenes 08-5578
0	5	5	S1	1334565	Listeria monocytogenes EGD
0	2	0	S1	2291968	Listeria monocytogenes serotype 3c
0	2	2	S2	1196195	Listeria monocytogenes serotype 3c str. 10-5027
0.02	166	166	S	2006115	Acinetobacter piscicola
0.01	107	107	S	9103	Meleagris gallopavo
0	6	6	S1	272626	Listeria innocua Clip11262
0.01	105	105	S	8839	Anas platyrhynchos
0	2	2	S1	202752	Listeria ivanovii subsp. londoniensis
0.01	73	73	S	7176	Culex quinquefasciatus
0.01	61	61	S	7160	Aedes albopictus
0	1	1	S1	683837	Listeria seeligeri serovar 1/2b str. SLCC3954
0	2	0	G1	2642072	unclassified Listeria
0.01	160	160	S	7460	Apis mellifera
0.01	107	107	S	6945	Ixodes scapularis
0.6	6668	2	F	186822	Paenibacillaceae
0.6	6656	26	G	44249	Paenibacillus
0.57	6242	53	G1	185978	unclassified Paenibacillus
0.01	92	92	S	169760	Paenibacillus stellifer
0.01	164	164	S	227866	Bacillus tequilensis
0.01	64	64	S	72360	Bacillus mojavensis
0.01	64	0	S	96241	Bacillus spizizenii
0.01	135	88	S	1351	Enterococcus faecalis
0.01	124	124	S	1352	Enterococcus faecium
0.01	105	105	S	1710	Cellulosimicrobium cellulans
0.01	62	62	S	1758730	Pseudomonas sp. BIOMIG1BAC
0.01	153	153	S	2563897	Acinetobacter sp. 10FS3-1
0.01	112	112	S	2004644	Acinetobacter sp. WCHA45
0.01	111	111	S	1808001	Acinetobacter sp. LoGeW2-3
0.01	109	109	S	1608473	Acinetobacter sp. NCu2D-2
0.01	94	94	S	1407071	Acinetobacter sp. TGL-Y2
0.01	84	84	S	1636603	Acinetobacter sp. ACNIH1
0.01	76	76	S	2004647	Acinetobacter sp. WCHAc010052
0.01	80	72	S	48296	Acinetobacter pittii
0.01	71	71	S	1530123	Acinetobacter seifertii
0.01	117	100	S	40216	Acinetobacter radioresistens
0.01	104	104	S	108980	Acinetobacter ursingii
0.01	98	98	S	2715163	Acinetobacter lanii
0.01	96	96	S	202954	Acinetobacter tandoii
0.01	92	92	S	29430	Acinetobacter haemolyticus
0.01	90	90	S	2662362	Acinetobacter wanghuae
0	9	1	G1	2044880	Paenibacillus sonchi group
0.01	89	89	S	28090	Acinetobacter lwoffii
0	5	5	S1	1073571	Paenibacillus riograndensis SBR5
0.01	89	89	S	1871111	Acinetobacter defluvii
0.01	77	77	S	106648	Acinetobacter bereziniae
0.01	77	77	S	2715164	Acinetobacter shaoyimingii
0.01	77	0	S	1148157	Acinetobacter oleivorans
0	2	2	S1	1413214	Paenibacillus polymyxa SQR-21
0	2	2	S1	1429244	Paenibacillus polymyxa CR1
0.01	76	76	S	2004650	Acinetobacter chinensis
0	38	38	S	9031	Gallus gallus
0	45	45	S	8996	Numida meleagris
0	3	3	S1	1333534	Paenibacillus durus ATCC 35681
0	48	48	S	8932	Columba livia
0	11	11	S	7159	Aedes aegypti
0	38	38	S	35570	Stomoxys calcitrans
0	1	0	S	4911	Kluyveromyces marxianus
0	2	2	S1	1477	Paenibacillus larvae subsp. pulvifaciens
0	2	0	S	42374	Candida dubliniensis
0	2	2	S	13502	Brettanomyces nanus
0	1	1	S	796027	Sugiyamaella lignohabitans
0	21	0	S	40559	Botrytis cinerea
0	4	0	S	2587410	Thermothielavioides terrestris
0	3	0	S	78579	Thermothelomyces thermophilus
0	4	0	S	5664	Leishmania major
0	1	1	S	5861	Plasmodium yoelii
0	1	0	S	5833	Plasmodium falciparum
0	1	0	S	68886	Theileria orientalis
0	10	10	S	1643	Listeria welshimeri
0	9	3	S	1642	Listeria innocua
0	8	0	G	329857	Cohnella
0	6	4	S	1638	Listeria ivanovii
0	2	0	G1	2636738	unclassified Cohnella
0	3	3	S	1641	Listeria grayi
0	2	0	G	55080	Brevibacillus
0	2	1	S	1640	Listeria seeligeri
0	1	0	G1	2684853	unclassified Brevibacillus
0	2	2	S	1844999	Listeria sp. PSOL-1
0.19	2099	2	F	186817	Bacillaceae
0.19	2081	259	G	1386	Bacillus
0.16	1745	192	G1	653685	Bacillus subtilis group
0	1	1	S	1006155	Listeria weihenstephanensis
0.02	250	99	S1	135461	Bacillus subtilis subsp. subtilis
0.01	96	96	S2	1052588	Bacillus subtilis subsp. subtilis str. RO-NN-1
0	41	41	S2	1192196	Bacillus subtilis subsp. subtilis str. BSP1
0	7	7	S2	535024	Bacillus subtilis subsp. subtilis str. SMY
0	3	3	S2	1302650	Bacillus subtilis subsp. subtilis str. BAB-1
0	2	0	S2	535026	Bacillus subtilis subsp. subtilis NCIB 3610 = ATCC 6051
0	2	2	S3	1147161	Bacillus subtilis subsp. subtilis 6051-HGW
0	1	1	S2	224308	Bacillus subtilis subsp. subtilis str. 168
0	1	1	S2	1404258	Bacillus subtilis subsp. subtilis str. OH 131.1
0	6	6	S1	1233100	Bacillus subtilis XF-1
0	5	5	S1	86029	Bacillus subtilis subsp. natto
0	5	5	S1	936156	Bacillus subtilis BSn5
0	2	2	S1	1453990	Bacillus subtilis HJ5
0	1	1	S1	1220533	Bacillus subtilis QB928
0	1	1	S1	1340494	Bacillus subtilis TO-A
0	1	1	S1	1496303	Bacillus subtilis subsp. globigii
0	25	25	S	1980674	Paenibacillus sp. Cedars
0	19	19	S	1536774	Paenibacillus sp. FSL H7-0357
0.01	75	2	G2	653388	Bacillus mojavensis subgroup
0	12	12	S	1536769	Paenibacillus sp. FSL P4-0081
0	9	9	S	1536771	Paenibacillus sp. FSL R5-0912
0.01	73	11	G2	1938374	Bacillus amyloliquefaciens group
0	5	5	S	324057	Paenibacillus sp. JDR-2
0	8	8	S1	1458206	Bacillus velezensis NJN-6
0	3	3	S1	1225788	Bacillus velezensis AS43.3
0	1	1	S1	1449088	Bacillus velezensis TrigoCor1448
0	4	4	S	2741301	Paenibacillus sp. URB8-2
0	1	1	S1	1333538	Bacillus amyloliquefaciens UMAF6639
0	3	3	S	1536772	Paenibacillus sp. FSL R7-0273
0	3	3	S	1536773	Paenibacillus sp. FSL R7-0331
0.01	62	62	S1	1052585	Bacillus subtilis subsp. spizizenii TU-B-10
0	2	2	S1	655816	Bacillus subtilis subsp. spizizenii str. W23
0	3	3	S	1566358	Paenibacillus sp. IHBB 10380
0	2	2	S	2777983	Paenibacillus sp. JNUCC-31
0	2	2	S	2607911	Paenibacillus sp. 37
0	1	1	S	2777984	Paenibacillus sp. JNUCC-32
0	1	1	S	2762320	Paenibacillus sp. PAMC21692
0	36	5	G1	185979	unclassified Bacillus
0	1	1	S	2726185	Paenibacillus sp. UniB2
0	1	1	S	481743	Paenibacillus sp. Y412MC10
0	1	1	S	2211212	Paenibacillus sp. DCT19
0	1	1	S	2069255	Paenibacillus sp. lzh-N1
0	1	1	S	867076	Paenibacillus sp. IHB B 3084
0	34	34	S	414771	Paenibacillus donghaensis
0	5	0	S	483937	Paenibacillus riograndensis
0	3	3	S	373687	Paenibacillus sonchi
0	7	7	S	2707005	Paenibacillus lutimineralis
0	7	7	S	79263	Paenibacillus chitinolyticus
0	5	1	S	1406	Paenibacillus polymyxa
0	5	5	S	682956	Paenibacillus jilunlii
0	4	4	S	189425	Paenibacillus graminis
0	28	5	G1	86661	Bacillus cereus group
0	4	1	S	44251	Paenibacillus durus
0	2	2	S1	1003239	Bacillus cereus C1L
0	1	1	S1	1217984	Bacillus cereus FRI-35
0	1	1	S1	405532	Bacillus cereus B4264
0	1	1	S1	222523	Bacillus cereus ATCC 10987
0	3	3	S	160799	Paenibacillus borealis
0	1	0	S1	29339	Bacillus thuringiensis serovar kurstaki
0	1	1	S2	1279365	Bacillus thuringiensis serovar kurstaki str. HD73
0	3	3	S	253703	Paenibacillus antarcticus
0	2	2	S	1178515	Paenibacillus swuensis
0	2	0	S	1464	Paenibacillus larvae
0	1	1	S	1712516	Paenibacillus baekrokdamisoli
0	1	1	S	1473112	Paenibacillus guangzhouensis
0	1	0	G2	2750818	unclassified Bacillus cereus group
0	1	1	S	1462996	Paenibacillus yonginensis
0	1	1	S	1763538	Paenibacillus crassostreae
0	1	1	S	59893	Paenibacillus peoriae
0	1	1	S	2509456	Paenibacillus protaetiae
0	1	1	S	198119	Paenibacillus barcinonensis
0	1	1	S	2704462	Paenibacillus lycopersici
0	1	1	S	128574	Paenibacillus brasilensis
0	6	0	G	400634	Lysinibacillus
0	1	1	S	172713	Paenibacillus kribbensis
0	1	0	G1	2636778	unclassified Lysinibacillus
0	1	1	S	2704463	Paenibacillus rhizovicinus
0	2	0	G	45667	Halobacillus
0	1	1	S	1401	Paenibacillus lautus
0	6	6	S	2507935	Cohnella abietis
0	2	0	G	129337	Geobacillus
0	2	2	S	2728023	Cohnella sp. MFER-1
0	1	0	G1	1505648	Geobacillus thermoleovorans group
0	1	1	S	51101	Brevibacillus agri
0	2	0	G	2675231	Mesobacillus
0	1	1	S	2778370	Brevibacillus sp. JNUCC-41
0	1	0	G	1221880	Psychrobacillus
0	1	0	G1	2636677	unclassified Psychrobacillus
0	9	9	S	260554	Bacillus halotolerans
0	1	0	G	84406	Virgibacillus
0	55	43	S	492670	Bacillus velezensis
0	1	0	G	2675234	Alkalihalobacillus
0	5	4	S	1390	Bacillus amyloliquefaciens
0	1	0	G	2675232	Neobacillus
0	2	2	S	659243	Bacillus siamensis
0	30	0	O1	539002	Bacillales incertae sedis
0	30	0	O2	539742	Bacillales Family XII. Incertae Sedis
0	30	2	G	33986	Exiguobacterium
0	37	37	S	483913	Bacillus inaquosorum
0	14	14	S1	262543	Exiguobacterium sibiricum 255-15
0	13	1	G1	2644629	unclassified Exiguobacterium
0	19	19	S	1452	Bacillus atrophaeus
0	4	4	S	119858	Bacillus sonorensis
0	2	2	S	1402	Bacillus licheniformis
0	2	2	S	1648923	Bacillus paralicheniformis
0	8	8	S	2762329	Bacillus sp. PAMC26543
0	9	0	F	90964	Staphylococcaceae
0	8	1	G	1279	Staphylococcus
0	7	7	S	2009331	Bacillus sp. MD-5
0	5	5	S	1127744	Bacillus sp. JS
0	2	2	S	2529386	Bacillus sp. SYJ
0	1	1	S	352858	Bacillus sp. Y1
0	1	1	S	2779776	Bacillus sp. HD4P25
0	1	0	G	1955413	Abyssicoccus
0	1	1	S	2760090	Bacillus sp. PAMC26568
0	4	0	F	186818	Planococcaceae
0	3	0	G	1569	Sporosarcina
0	3	0	G1	2647733	unclassified Sporosarcina
0	1	1	S	2728853	Bacillus sp. CS13
0	1	0	G	648800	Solibacillus
0	1	1	S	2499213	Bacillus sp. BD59S
0	3	0	F	186823	Alicyclobacillaceae
0	3	0	G	29330	Alicyclobacillus
0	1	1	S	2448811	Bacillus sp. WR11
0	3	0	S1	1388	Alicyclobacillus acidocaldarius subsp. acidocaldarius
0	3	3	S2	521098	Alicyclobacillus acidocaldarius subsp. acidocaldarius DSM 446
0	1	0	F	186824	Thermoactinomycetaceae
0	1	0	G	292635	Laceyella
0	1	1	S	2093834	Bacillus sp. ZY-1-1
0.09	992	7	O	186826	Lactobacillales
0.06	611	3	F	33958	Lactobacillaceae
0.05	508	2	G	2742598	Limosilactobacillus
0	1	1	S	1071078	Bacillus sp. NSP9.1
0	17	17	S1	767453	Lactobacillus fermentum F-6
0	10	10	S1	334390	Lactobacillus fermentum IFO 3956
0	10	10	S1	1381124	Lactobacillus fermentum 3872
0	1	1	S	666686	Bacillus sp. 1NLA3E
0	3	3	S1	927703	Limosilactobacillus reuteri subsp. suis
0	1	1	S1	1358027	Lactobacillus reuteri TD1
0	10	5	S	1396	Bacillus cereus
0	2	2	S1	1130798	Lactobacillus mucosae LM1
0.01	81	2	G	1578	Lactobacillus
0	5	4	S	1428	Bacillus thuringiensis
0	2	2	S1	1408186	Lactobacillus johnsonii N6.2
0	2	2	S	1405	Bacillus mycoides
0	3	3	S1	1050107	Lactobacillus delbrueckii subsp. sunkii
0	2	1	S1	1585	Lactobacillus delbrueckii subsp. bulgaricus
0	1	1	S2	767455	Lactobacillus delbrueckii subsp. bulgaricus ND02
0	2	2	S1	83684	Lactobacillus delbrueckii subsp. delbrueckii
0	2	2	S1	249265	Lactobacillus delbrueckii subsp. indicus
0	1	1	S1	29397	Lactobacillus delbrueckii subsp. lactis
0	2	2	S	1890302	Bacillus wiedmannii
0	5	5	S1	695562	Lactobacillus amylovorus GRL1118
0	4	4	S1	1423723	Lactobacillus amylovorus DSM 20531
0	1	1	S	1392	Bacillus anthracis
0	1	1	S	64104	Bacillus pseudomycoides
0	1	1	S	580165	Bacillus cytotoxicus
0	7	0	G	2767887	Ligilactobacillus
0	1	1	S	2217832	Bacillus sp. JAS24-2
0	6	6	S	1963032	Bacillus intestinalis
0	7	0	G	2767885	Latilactobacillus
0	2	2	S	1664069	Bacillus glycinifermentans
0	2	2	S	1476025	Bacillus vini
0	2	0	G	2759736	Lacticaseibacillus
0	1	1	S	1398	Bacillus coagulans
0	1	0	G	2767842	Lactiplantibacillus
0	1	1	S	632773	Bacillus beveridgei
0	1	0	G	2767892	Secundilactobacillus
0	1	1	S	1479	Bacillus smithii
0	1	0	G	2767879	Companilactobacillus
0	5	5	S	1421	Lysinibacillus sphaericus
0.03	309	0	F	81852	Enterococcaceae
0.03	302	31	G	1350	Enterococcus
0	1	1	S	2590012	Lysinibacillus sp. FJAT-51161
0	47	47	S1	565651	Enterococcus faecalis ARO1/DG
0	1	1	S	1570	Halobacillus halophilus
0	1	1	S	402384	Halobacillus mangrovi
0	1	1	S	129338	Geobacillus subterraneus
0	1	1	S	33938	Geobacillus thermocatenulatus
0	2	2	S	279826	Mesobacillus foraminis
0	1	1	S	2303505	Psychrobacillus sp. AK 1817
0	1	1	S	163877	Virgibacillus necropolis
0	5	0	G	51668	Tetragenococcus
0	1	1	S	199441	Alkalihalobacillus krulwichiae
0	1	1	S	1193713	Neobacillus mesonae
0	1	0	G	2737	Vagococcus
0	14	0	S	332410	Exiguobacterium sibiricum
0	1	0	G	33969	Melissococcus
0	5	5	S	2735868	Exiguobacterium sp. Helios
0	1	1	S1	1090974	Melissococcus plutonius DAT561
0	53	1	F	1300	Streptococcaceae
0	36	1	G	1357	Lactococcus
0	4	4	S	1849031	Exiguobacterium sp. U13-1
0	2	2	S	1399115	Exiguobacterium sp. MH3
0	1	1	S	360911	Exiguobacterium sp. AT1b
0	1	1	S	41170	Exiguobacterium acetylicum
0	16	2	G	1301	Streptococcus
0	2	2	S	1280	Staphylococcus aureus
0	2	2	S	246432	Staphylococcus equorum
0	1	1	S	29385	Staphylococcus saprophyticus
0	1	1	S	308354	Staphylococcus simiae
0	1	1	S	1292	Staphylococcus warneri
0	1	1	S	1817405	Abyssicoccus albus
0	8	0	F	81850	Leuconostocaceae
0	5	0	G	1243	Leuconostoc
0	3	3	S	1930546	Sporosarcina sp. P37
0	1	1	S	76853	Solibacillus silvestris
0	2	0	G	46255	Weissella
0	3	0	S	405212	Alicyclobacillus acidocaldarius
0	1	0	G1	2683241	unclassified Weissella
0	1	1	S	37482	Laceyella sacchari
0	1	0	G	46254	Oenococcus
0	1	0	G1	2636988	unclassified Oenococcus
0	22	18	S	1598	Limosilactobacillus reuteri
0	3	0	F	186828	Carnobacteriaceae
0	3	0	G	2747	Carnobacterium
0	3	1	S	97478	Lactobacillus mucosae
0	1	1	S1	1234679	Carnobacterium maltaromaticum LMA28
0	33	31	S	33959	Lactobacillus johnsonii
0	1	0	F	186827	Aerococcaceae
0	1	0	G	1375	Aerococcus
0	24	14	S	1584	Lactobacillus delbrueckii
0	14	0	C	186801	Clostridia
0	14	0	O	186802	Clostridiales
0	8	0	F	31979	Clostridiaceae
0	8	1	G	1485	Clostridium
0	19	10	S	1604	Lactobacillus amylovorus
0	1	0	G1	2614128	unclassified Clostridium
0	1	1	S	147802	Lactobacillus iners
0	1	1	S	1600	Lactobacillus acetotolerans
0	1	1	S1	536227	Clostridium carboxidivorans P7
0	1	1	S	1587	Lactobacillus helveticus
0	6	6	S	1601	Ligilactobacillus agilis
0	1	1	S	1624	Ligilactobacillus salivarius
0	6	6	S	1599	Latilactobacillus sakei
0	2	0	F	186803	Lachnospiraceae
0	1	0	G	1506553	Lachnoclostridium
0	1	1	S	28038	Latilactobacillus curvatus
0	1	0	G	2719313	Enterocloster
0	2	2	S	1597	Lacticaseibacillus paracasei
0	2	0	F	541000	Ruminococcaceae
0	1	0	G	946234	Flavonifractor
0	1	1	S	1590	Lactiplantibacillus plantarum
0	1	0	G	1738645	Caproiciproducens
0	1	0	G1	2643836	unclassified Caproiciproducens
0	1	1	S	176292	Lactobacillus malefermentans
0	1	0	F	543349	Symbiobacteriaceae
0	1	0	G	2733	Symbiobacterium
0	1	1	S	938155	Companilactobacillus futsaii
0	1	1	S1	292459	Symbiobacterium thermophilum IAM 14863
0	1	0	F	2304686	Hungateiclostridiaceae
0	1	0	G	1508657	Ruminiclostridium
0	1	0	G1	2627732	unclassified Ruminiclostridium
0	5	5	S	37734	Enterococcus casseliflavus
0	14	0	C	909932	Negativicutes
0	7	0	O	909929	Selenomonadales
0	7	0	F	1843490	Sporomusaceae
0	5	0	G	365348	Pelosinus
0	3	3	S	33945	Enterococcus avium
0	5	5	S1	1192197	Pelosinus fermentans JBW45
0	2	0	G	2093783	Methylomusa
0	1	1	S	1354	Enterococcus hirae
0	6	0	O	1843489	Veillonellales
0	6	0	F	31977	Veillonellaceae
0	6	0	G	906	Megasphaera
0	1	1	S	53346	Enterococcus mundtii
0	2	2	S1	1064535	Megasphaera elsdenii DSM 20460
0	1	1	S1	1458465	Megasphaera elsdenii 14-14
0	1	1	S	160453	Enterococcus gilvus
0	1	0	O	1843488	Acidaminococcales
0	1	0	F	909930	Acidaminococcaceae
0	1	0	G	904	Acidaminococcus
0	1	1	S	2005703	Enterococcus wangshanyuanii
0	1	1	S1	568816	Acidaminococcus intestini RyC-MR95
0	3	0	C	526524	Erysipelotrichia
0	3	0	O	526525	Erysipelotrichales
0	3	0	F	128827	Erysipelotrichaceae
0	2	0	G	2679910	Intestinibaculum
0	4	4	S	290335	Tetragenococcus koreensis
0	1	0	G	1647	Erysipelothrix
0	1	1	S	51669	Tetragenococcus halophilus
0	1	1	S1	1313290	Erysipelothrix rhusiopathiae SY1027
0.06	704	2	P	201174	Actinobacteria
0.06	692	28	C	1760	Actinobacteria
0.03	315	2	O	85006	Micrococcales
0.02	214	0	F	85017	Promicromonosporaceae
0.02	212	75	G	157920	Cellulosimicrobium
0	1	1	S	218144	Vagococcus carniphilus
0	32	6	G1	2624466	unclassified Cellulosimicrobium
0	1	0	S	33970	Melissococcus plutonius
0	27	27	S	2749962	Lactococcus paracarnosus
0	6	6	S	1363	Lactococcus garvieae
0	1	1	S	1366	Lactococcus raffinolactis
0	2	0	G	186188	Xylanimonas
0	1	1	S	2419773	Lactococcus allomyrinae
0	1	1	S1	446471	Xylanimonas cellulosilytica DSM 15894
0	8	8	S	1348	Streptococcus parauberis
0	25	0	F	85023	Microbacteriaceae
0	13	3	G	33882	Microbacterium
0	2	2	S	1307	Streptococcus suis
0	1	1	S	1303	Streptococcus oralis
0	1	1	S	1305	Streptococcus sanguinis
0	1	0	G1	2609290	unclassified Microbacterium
0	1	1	S	149016	Streptococcus urinalis
0	1	1	S	1345	Streptococcus ferus
0	4	4	S	33968	Leuconostoc pseudomesenteroides
0	1	1	S	1245	Leuconostoc mesenteroides
0	1	1	S	155866	Weissella soli
0	3	0	G	55968	Leucobacter
0	1	1	S	2714949	Weissella sp. HDW19
0	1	1	S	2259623	Oenococcus sp. UCMA 16435
0	1	0	G1	2621730	unclassified Leucobacter
0	2	1	S	2751	Carnobacterium maltaromaticum
0	2	0	G	2034	Curtobacterium
0	2	0	G1	257496	unclassified Curtobacterium
0	1	1	S	2748	Carnobacterium divergens
0	1	1	S	51665	Aerococcus urinaeequi
0	2	0	G	190323	Plantibacter
0	2	0	G1	2624265	unclassified Plantibacter
0	1	1	S	1491	Clostridium botulinum
0	1	0	G	427753	Humibacter
0	1	0	G1	2635918	unclassified Humibacter
0	1	1	S	2320868	Clostridium sp. CT4
0	1	0	G	1705353	Aurantimicrobium
0	1	0	G1	2623385	unclassified Aurantimicrobium
0	1	0	S	217159	Clostridium carboxidivorans
0	1	0	G	447237	Frondihabitans
0	1	0	G1	2626248	unclassified Frondihabitans
0	1	1	S	84022	Clostridium aceticum
0	1	0	G	1573	Clavibacter
0	1	1	S	36845	Clostridium intestinale
0	1	1	S1	33013	Clavibacter michiganensis subsp. michiganensis
0	1	0	G	96492	Frigoribacterium
0	1	0	G1	2627005	unclassified Frigoribacterium
0	1	1	S	29341	Clostridium argentinense
0	24	0	F	2805590	Ornithinimicrobiaceae
0	23	0	G	265976	Serinicoccus
0	1	1	S	1502	Clostridium perfringens
0	1	1	G	125287	Ornithinimicrobium
0	23	3	F	1268	Micrococcaceae
0	8	3	G	57493	Kocuria
0	3	0	G1	2649579	unclassified Kocuria
0	1	1	S	1871021	Lachnoclostridium phocaeense
0	1	1	S	208479	Enterocloster bolteae
0	5	0	G	1663	Arthrobacter
0	1	1	S	292800	Flavonifractor plautii
0	2	0	G1	235627	unclassified Arthrobacter
0	1	1	S	2721621	Caproiciproducens sp. 7D4C2
0	1	0	S	2734	Symbiobacterium thermophilum
0	3	0	G	1269	Micrococcus
0	1	1	S	2488810	Ruminiclostridium sp. MA18
0	2	0	G	32207	Rothia
0	5	0	S	365349	Pelosinus fermentans
0	2	2	S	1930071	Methylomusa anaerophila
0	1	0	G	1160973	Auritidibacter
0	1	0	G1	2634694	unclassified Auritidibacter
0	5	2	S	907	Megasphaera elsdenii
0	1	0	G	1742989	Glutamicibacter
0	1	1	S	2144175	Megasphaera stantonii
0	1	1	S1	861360	Glutamicibacter arilaitensis Re117
0	8	0	F	85019	Brevibacteriaceae
0	8	0	G	1696	Brevibacterium
0	1	0	S	187327	Acidaminococcus intestini
0	2	2	S	2487118	Intestinibaculum porci
0	2	0	G1	2614124	unclassified Brevibacterium
0	1	0	S	1648	Erysipelothrix rhusiopathiae
0	7	0	F	85020	Dermabacteraceae
0	7	0	G	43668	Brachybacterium
0	3	0	G1	2623841	unclassified Brachybacterium
0	9	9	S	2731680	Cellulosimicrobium sp. 72-3
0	8	8	S	1906273	Cellulosimicrobium sp. JZ28
0	1	1	S1	446465	Brachybacterium faecium DSM 4810
0	6	6	S	2587808	Cellulosimicrobium sp. BI34T
0	3	3	S	1980001	Cellulosimicrobium sp. TH-20
0	1	0	S	186189	Xylanimonas cellulosilytica
0	4	0	F	85021	Intrasporangiaceae
0	3	0	G	53457	Janibacter
0	1	1	S	2509459	Xylanimonas allomyrinae
0	2	2	S	82380	Microbacterium oxydans
0	2	2	S	273677	Microbacterium oleivorans
0	1	0	G	267408	Arsenicicoccus
0	1	0	G1	2663846	unclassified Arsenicicoccus
0	1	1	S	2614639	Microbacterium lushaniae
0	2	0	F	85016	Cellulomonadaceae
0	1	0	G	1707	Cellulomonas
0	1	0	G1	2620175	unclassified Cellulomonas
0	1	1	S	2567934	Microbacterium sp. 4R-513
0	1	0	G	162491	Oerskovia
0	1	0	G1	2619021	unclassified Oerskovia
0	1	1	S	2541726	Microbacterium wangchenii
0	2	0	F	85018	Dermatophilaceae
0	1	0	G	1862	Dermatophilus
0	1	1	S	162426	Microbacterium hominis
0	1	0	G	1184606	Austwickia
0	1	1	S	904291	Microbacterium sediminis
0	2	0	F	145357	Dermacoccaceae
0	1	0	G	57495	Dermacoccus
0	1	0	G1	2643059	unclassified Dermacoccus
0	1	1	S	1072463	Microbacterium lemovicicum
0	1	0	G	745364	Luteipulveratus
0	1	1	S	683042	Leucobacter denitrificans
0	1	0	F	125316	Beutenbergiaceae
0	1	0	G	947525	Miniimonas
0	1	0	G1	2626367	unclassified Miniimonas
0	1	1	S	1935379	Leucobacter muris
0	1	0	F	1331736	Ruaniaceae
0	1	0	G	1331737	Haloactinobacterium
0	1	0	G1	2624404	unclassified Haloactinobacterium
0	1	1	S	2714934	Leucobacter sp. HDW9B
0.01	119	0	O	85011	Streptomycetales
0.01	119	0	F	2062	Streptomycetaceae
0.01	116	28	G	1883	Streptomyces
0	34	2	G1	2593676	unclassified Streptomyces
0	1	1	S	1561023	Curtobacterium sp. MR_MD2014
0	1	1	S	1905847	Curtobacterium sp. BH-2-1-1
0	2	2	S	2583822	Plantibacter sp. M259
0	1	1	S	2599293	Humibacter sp. WJ7-1
0	1	1	S	1987356	Aurantimicrobium sp. MWH-Mo1
0	1	1	S	1795630	Frondihabitans sp. PAMC 28766
0	1	0	S	28447	Clavibacter michiganensis
0	1	1	S	2596916	Frigoribacterium sp. NBH87
0	23	23	S	767452	Serinicoccus chungangensis
0	3	3	S	1702043	Kocuria sp. BT304
0	2	2	S	1272	Kocuria varians
0	3	3	S	656366	Arthrobacter alpinus
0	1	1	S	1357915	Arthrobacter sp. QXT-31
0	1	1	S	1849032	Arthrobacter sp. U41
0	3	3	S	1270	Micrococcus luteus
0	1	1	S	43675	Rothia mucilaginosa
0	1	1	S	396015	Rothia terrae
0	1	1	S	2170745	Auritidibacter sp. NML130574
0	1	0	S	256701	Glutamicibacter arilaitensis
0	4	4	S	273384	Brevibacterium aurantiacum
0	2	2	S	1703	Brevibacterium linens
0	2	2	S	2575923	Brevibacterium sp. CS2
0	3	3	S	1903186	Brachybacterium sp. P6-10-X1
0	1	0	S	43669	Brachybacterium faecium
0	1	1	S	556288	Brachybacterium saurashtrense
0	1	1	S	1331682	Brachybacterium ginsengisoli
0	1	1	S	2017485	Brachybacterium avium
0	1	1	S	53458	Janibacter limosus
0	1	1	S	262209	Janibacter melonis
0	4	4	S1	58340	Streptomyces lavendulae subsp. lavendulae
0	1	1	S	857417	Janibacter indicus
0	1	1	S	1658671	Arsenicicoccus sp. oral taxon 190
0	1	1	S	2591145	Cellulomonas sp. Y8
0	1	1	S	1179673	Oerskovia sp. KBS0722
0	2	2	S1	249586	Streptomyces cacaoi subsp. asoensis
0	1	1	S	1863	Dermatophilus congolensis
0	1	1	S	100225	Austwickia chelonae
0	1	1	S1	264445	Streptomyces hygroscopicus subsp. limoneus
0	1	1	S	2762331	Dermacoccus sp. PAMC28757
0	2	2	S1	680198	Streptomyces scabiei 87.22
0	1	1	S	571913	Luteipulveratus mongoliensis
0	1	1	S	2171623	Miniimonas sp. S16
0	1	1	S	2675754	Haloactinobacterium sp. HY164
0	4	4	S	1837283	Streptomyces sp. S8
0	1	1	S1	227882	Streptomyces avermitilis MA-4680 = NBRC 14893
0	2	2	S	659352	Streptomyces sp. SN-593
0	2	2	S	2175864	Streptomyces sp. NHF165
0	1	1	S1	665577	Streptomyces viridosporus T7A
0	2	2	S	1264596	Streptomyces sp. SCSIO 3032
0	1	1	S	2203205	Streptomyces sp. WAC 01529
0	1	1	S	1725411	Streptomyces sp. CdTB01
0	1	1	S	1812480	Streptomyces sp. fd1-xmd
0	1	1	S	1841249	Streptomyces sp. RTd22
0	1	1	S	1849967	Streptomyces sp. SAT1
0	1	1	S	2202000	Streptomyces sp. NEAU-S7GS2
0	1	1	S	1964449	Streptomyces sp. 3211
0	1	1	S	1972846	Streptomyces sp. Sge12
0	1	1	S	2721173	Streptomyces sp. DSM 40868
0	1	1	S	2072505	Streptomyces sp. Go-475
0	1	1	S	2717324	Streptomyces sp. QMT-12
0	1	1	S	2094021	Streptomyces sp. WAC00288
0	1	1	S	2705439	Streptomyces sp. S4.7
0	1	1	S	2135430	Streptomyces sp. P3
0	1	1	S	1649184	Streptomyces sp. CFMR 7
0	1	1	S	2797167	Streptomyces sp. HSG2
0	1	1	S	2306165	Streptomyces sp. CC0208
0	3	0	G	2063	Kitasatospora
0	2	0	G1	2633591	unclassified Kitasatospora
0	1	1	S	2750025	Streptomyces sp. CB00271
0	1	1	S	2751189	Streptomyces sp. NEAU-sy36
0	1	1	S	2768066	Streptomyces sp. CRXT-G-22
0	1	1	S1	452652	Kitasatospora setae KM-6054
0.01	110	0	O	85007	Corynebacteriales
0	41	0	F	1653	Corynebacteriaceae
0	41	2	G	1716	Corynebacterium
0	1	1	S	2582831	Streptomyces sp. SUK 48
0	1	1	S	2563602	Streptomyces sp. SS52
0	7	7	S1	858619	Corynebacterium variabile DSM 44702
0	7	7	S	54571	Streptomyces venezuelae
0	4	4	S	47763	Streptomyces lydicus
0	3	3	S1	863239	Corynebacterium nuruki S6-4
0	2	0	G1	2624378	unclassified Corynebacterium
0	4	0	S	1914	Streptomyces lavendulae
0	3	3	S	1616117	Streptomyces formicae
0	2	2	S	68209	Streptomyces globosus
0	2	2	S1	1437875	Corynebacterium frankenforstense DSM 45800
0	2	2	S	1690221	Streptomyces spongiicola
0	2	2	S1	1224163	Corynebacterium maris DSM 45190
0	2	0	S	1898	Streptomyces cacaoi
0	2	2	S	36818	Streptomyces subrutilus
0	2	1	S	1912	Streptomyces hygroscopicus
0	1	1	S1	1223515	Corynebacterium humireducens NBRC 106098 = DSM 45392
0	2	0	S	1930	Streptomyces scabiei
0	1	1	S1	196164	Corynebacterium efficiens YS-314
0	1	1	S	68210	Streptomyces glomeroaurantiacus
0	1	1	S1	1121362	Corynebacterium halotolerans YIM 70093 = DSM 44683
0	37	0	F	85025	Nocardiaceae
0	26	8	G	1827	Rhodococcus
0	10	1	G1	192944	unclassified Rhodococcus
0	1	1	S	1969	Streptomyces chartreusis
0	1	1	S	193462	Streptomyces niveus
0	1	0	S	33903	Streptomyces avermitilis
0	1	1	S	38300	Streptomyces pristinaespiralis
0	1	0	S	67581	Streptomyces viridosporus
0	6	6	S1	1051973	Rhodococcus fascians D188
0	1	1	S1	1443893	Rhodococcus fascians A21d2
0	1	1	S	53451	Streptomyces rutgersensis
0	11	0	G	1817	Nocardia
0	1	1	S	67305	Streptomyces hawaiiensis
0	3	3	S1	1415166	Nocardia nova SH22a
0	1	1	S	66871	Streptomyces aureoverticillatus
0	1	1	S	553510	Streptomyces gilvosporeus
0	1	1	S	67296	Streptomyces finlayi
0	1	1	S	67260	Streptomyces cinereoruber
0	1	1	S1	1133849	Nocardia brasiliensis ATCC 700358
0	1	1	S	173860	Streptomyces rectiverticillatus
0	1	1	S1	247156	Nocardia farcinica IFM 10152
0	1	1	S	1888	Streptomyces albus
0	20	1	F	1762	Mycobacteriaceae
0	9	0	G	1866885	Mycolicibacterium
0	1	1	S	1885	Streptomyces actuosus
0	2	2	S1	350054	Mycolicibacterium gilvum PYR-GCK
0	1	1	S	2686304	Streptomyces broussonetiae
0	1	1	S1	1122247	Mycolicibacterium hassiacum DSM 44199
0	1	0	G1	2636767	unclassified Mycolicibacterium
0	1	1	S	2653200	Streptomyces phaeolivaceus
0	1	1	S	1905	Streptomyces exfoliatus
0	1	1	S	1907	Streptomyces glaucescens
0	1	1	S	1927	Streptomyces rimosus
0	1	1	S	68270	Streptomyces spectabilis
0	8	1	G	1763	Mycobacterium
0	1	1	S	1935	Streptomyces violaceoruber
0	2	2	S1	1202450	Mycobacterium haemophilum DSM 44634
0	1	1	S	146923	Streptomyces parvulus
0	1	1	S	2049881	Streptomyces dengpaensis
0	1	1	S	2018025	Kitasatospora sp. MMS16-BH015
0	1	1	S	2742135	Kitasatospora sp. NA04385
0	1	0	S	2066	Kitasatospora setae
0	2	0	G	670516	Mycobacteroides
0	12	12	S	1725	Corynebacterium xerosis
0	7	0	F	85026	Gordoniaceae
0	7	2	G	2053	Gordonia
0	7	0	S	1727	Corynebacterium variabile
0	6	6	S	136857	Corynebacterium testudinoris
0	3	0	S	1032851	Corynebacterium nuruki
0	1	1	S	2487892	Corynebacterium sp. LMM-1652
0	1	0	G1	2657482	unclassified Gordonia
0	1	1	S	2675218	Corynebacterium sp. 2019
0	3	0	F	85028	Tsukamurellaceae
0	3	0	G	2060	Tsukamurella
0	2	0	S	1230998	Corynebacterium frankenforstense
0	2	0	S	575200	Corynebacterium maris
0	2	0	F	316606	Segniliparaceae
0	2	0	G	286801	Segniliparus
0	1	1	S	1979527	Corynebacterium kefirresidentii
0	2	2	S1	640132	Segniliparus rotundus DSM 44985
0	38	0	O	85009	Propionibacteriales
0	27	0	F	31957	Propionibacteriaceae
0	13	1	G	72763	Tessaracoccus
0	1	1	S	1050174	Corynebacterium epidermidicanis
0	1	0	S	1223514	Corynebacterium humireducens
0	5	0	G	1912216	Cutibacterium
0	1	0	S	152794	Corynebacterium efficiens
0	4	0	G	1912215	Acidipropionibacterium
0	1	0	S	225326	Corynebacterium halotolerans
0	5	5	S	1653479	Rhodococcus sp. PBTS 2
0	3	0	G	1085622	Propioniciclava
0	3	0	G1	2642922	unclassified Propioniciclava
0	2	2	S	1653478	Rhodococcus sp. PBTS 1
0	2	0	G	2801844	Arachnia
0	1	1	S	1805827	Rhodococcus sp. MTM3W5.2
0	10	0	F	85015	Nocardioidaceae
0	6	1	G	1839	Nocardioides
0	5	0	G1	2615069	unclassified Nocardioides
0	1	1	S	2490853	Rhodococcus sp. NJ-530
0	7	0	S	1828	Rhodococcus fascians
0	1	1	S	1500843	Rhodococcus biphenylivorans
0	2	0	G	2040	Aeromicrobium
0	2	0	G1	2633570	unclassified Aeromicrobium
0	3	0	S	37330	Nocardia nova
0	2	2	S	135487	Nocardia cyriacigeorgica
0	2	0	G	116071	Micropruina
0	2	2	S	228602	Nocardia arthritidis
0	1	0	F	2726069	Kribbellaceae
0	1	0	G	182639	Kribbella
0	1	1	S	1823	Nocardia otitidiscaviarum
0	33	0	O	85004	Bifidobacteriales
0	33	0	F	31953	Bifidobacteriaceae
0	32	0	G	1678	Bifidobacterium
0	1	0	S	37326	Nocardia brasiliensis
0	1	0	S	37329	Nocardia farcinica
0	1	1	S	37332	Nocardia seriolae
0	1	0	G	196082	Parascardovia
0	3	1	S	1804	Mycolicibacterium gilvum
0	1	1	S1	864564	Parascardovia denticolens DSM 10105 = JCM 12538
0	19	0	O	85010	Pseudonocardiales
0	19	1	F	2070	Pseudonocardiaceae
0	5	0	G	1813	Amycolatopsis
0	1	0	S	46351	Mycolicibacterium hassiacum
0	2	2	S1	1068978	Amycolatopsis methanolica 239
0	1	1	S	2761578	Mycolicibacterium sp. LJ126
0	1	0	G1	2618356	unclassified Amycolatopsis
0	1	1	S	1534349	Mycolicibacterium helvum
0	3	1	G	1835	Saccharopolyspora
0	1	1	S	758802	Mycolicibacterium litorale
0	1	1	S1	405948	Saccharopolyspora erythraea NRRL 2338
0	1	1	S	67081	Mycolicibacterium alvei
0	2	0	G	1847	Pseudonocardia
0	2	0	G1	2619320	unclassified Pseudonocardia
0	1	1	S	36813	Mycolicibacterium pulveris
0	2	0	G	2071	Saccharothrix
0	2	0	S	29311	Mycobacterium haemophilum
0	1	1	S1	1179773	Saccharothrix espanaensis DSM 44229
0	1	1	S	1775	Mycobacterium cookii
0	1	0	G	1851	Saccharomonospora
0	1	0	G1	2634184	unclassified Saccharomonospora
0	1	1	S	1778	Mycobacterium gordonae
0	1	0	G	2029	Kibdelosporangium
0	1	1	S	169765	Mycobacterium lacus
0	1	1	G	40566	Actinosynnema
0	1	0	G	43356	Kutzneria
0	1	1	S	2094119	Mycobacterium basiliense
0	1	1	S1	1449976	Kutzneria albida DSM 43870
0	1	0	G	65496	Actinoalloteichus
0	1	1	S	44010	Mycobacterium conspicuum
0	1	0	G	165301	Lentzea
0	2	2	S	83262	Mycobacteroides immunogenum
0	10	0	O	85008	Micromonosporales
0	10	0	F	28056	Micromonosporaceae
0	4	0	G	1873	Micromonospora
0	1	1	S	2055	Gordonia terrae
0	1	1	S	36822	Gordonia rubripertincta
0	1	1	S	84096	Gordonia alkanivorans
0	1	1	S1	263358	Micromonospora maris AB-18-032
0	1	0	G1	2617518	unclassified Micromonospora
0	1	1	S	1292359	Gordonia ajococcus
0	3	1	G	1865	Actinoplanes
0	1	1	S	337191	Gordonia sp. KTR9
0	1	1	S1	512565	Actinoplanes missouriensis 431
0	1	0	G1	2626549	unclassified Actinoplanes
0	2	2	S	2061	Tsukamurella paurometabola
0	3	0	G	907364	Phytohabitans
0	1	1	S	57704	Tsukamurella tyrosinosolvens
0	10	0	O	2037	Actinomycetales
0	10	0	F	2049	Actinomycetaceae
0	9	0	G	1654	Actinomyces
0	6	0	G1	2609248	unclassified Actinomyces
0	2	0	S	286802	Segniliparus rotundus
0	10	10	S	1332264	Tessaracoccus aquimaris
0	2	2	S	399497	Tessaracoccus flavescens
0	5	5	S	1747	Cutibacterium acnes
0	3	3	S	1748	Acidipropionibacterium acidipropionici
0	1	0	G	1653174	Actinotignum
0	1	1	S	1749	Acidipropionibacterium jensenii
0	7	0	O	85012	Streptosporangiales
0	3	0	F	83676	Nocardiopsaceae
0	3	0	G	2013	Nocardiopsis
0	3	3	S	2714937	Propioniciclava sp. HDW11
0	2	2	S	1750	Pseudopropionibacterium propionicum
0	1	1	S1	1205910	Nocardiopsis alba ATCC BAA-2165
0	2	2	S	2500546	Nocardioides sp. HY056
0	1	1	S1	1235441	Nocardiopsis gilva YIM 90087
0	2	0	F	2004	Streptosporangiaceae
0	2	0	G	2000	Streptosporangium
0	2	2	S	2760089	Nocardioides sp. S-713
0	2	2	S1	479432	Streptosporangium roseum DSM 43021
0	2	0	F	2012	Thermomonosporaceae
0	1	0	G	1988	Actinomadura
0	1	0	G1	2626254	unclassified Actinomadura
0	1	1	S	2575373	Nocardioides sp. dk3136
0	1	0	G	2019	Thermomonospora
0	1	1	S	2107713	Aeromicrobium sp. A1-2
0	1	1	S1	471852	Thermomonospora curvata DSM 43183
0	1	0	O	85013	Frankiales
0	1	0	F	74712	Frankiaceae
0	1	0	G	1854	Frankia
0	1	1	S	2663859	Aeromicrobium sp. zg-629
0	1	0	O	2039638	Candidatus Nanopelagicales
0	1	0	F	2162846	Candidatus Nanopelagicaceae
0	1	0	G	622681	Candidatus Planktophila
0	2	2	S	75385	Micropruina glycogenica
0	1	0	O	1643682	Geodermatophilales
0	1	0	F	85030	Geodermatophilaceae
0	1	0	G	1860	Geodermatophilus
0	1	1	S	1544730	Kribbella qitaiheensis
0	1	1	S1	526225	Geodermatophilus obscurus DSM 43160
0	7	0	C	84998	Coriobacteriia
0	5	0	O	84999	Coriobacteriales
0	5	0	F	1643824	Atopobiaceae
0	5	0	G	133925	Olsenella
0	4	0	G1	2638792	unclassified Olsenella
0	29	29	S	33905	Bifidobacterium thermophilum
0	2	2	S	77635	Bifidobacterium subtile
0	1	1	S	1684	Bifidobacterium asteroides
0	2	0	O	1643822	Eggerthellales
0	2	0	F	1643826	Eggerthellaceae
0	1	0	G	84111	Eggerthella
0	1	0	G1	2648737	unclassified Eggerthella
0	1	0	S	78258	Parascardovia denticolens
0	1	0	G	447020	Adlercreutzia
0	1	0	G1	2636013	unclassified Adlercreutzia
0	2	0	S	1814	Amycolatopsis methanolica
0	1	0	C	84995	Rubrobacteria
0	1	0	O	84996	Rubrobacterales
0	1	0	F	2600303	Baekduiaceae
0	1	0	G	2600304	Baekduia
0	2	2	S	33910	Amycolatopsis mediterranei
0	1	0	C	908620	Nitriliruptoria
0	1	0	O	1747768	Egibacterales
0	1	0	F	1747769	Egibacteraceae
0	1	0	G	1747770	Egibacter
0	1	1	S	1911175	Amycolatopsis sp. BJA-103
0	1	0	C	1497346	Thermoleophilia
0	1	0	O	588673	Solirubrobacterales
0	1	0	F	320583	Conexibacteraceae
0	1	0	G	191494	Conexibacter
0	1	0	S	1836	Saccharopolyspora erythraea
0	1	1	S1	469383	Conexibacter woesei DSM 14684
0	11	0	D2	1798711	Cyanobacteria/Melainabacteria group
0	11	0	P	1117	Cyanobacteria
0	6	0	O	1161	Nostocales
0	4	0	F	2661849	Calotrichaceae
0	4	0	G	1186	Calothrix
0	4	0	G1	2619626	unclassified Calothrix
0	1	1	S	2665642	Saccharopolyspora coralli
0	2	2	S	2761535	Pseudonocardia sp. CGMCC 4.1532
0	2	0	F	1162	Nostocaceae
0	1	0	G	1177	Nostoc
0	1	0	S	103731	Saccharothrix espanaensis
0	1	1	S1	2038116	Nostoc flagelliforme CCNUN1
0	1	0	G	264688	Trichormus
0	1	1	S	103733	Saccharothrix syringae
0	1	1	S1	551115	'Nostoc azollae' 0708
0	3	0	P1	1301283	Oscillatoriophycideae
0	3	0	O	1118	Chroococcales
0	3	0	F	1890450	Aphanothecaceae
0	2	0	G	28070	Gloeothece
0	1	1	S	2528243	Saccharomonospora sp. 31sw
0	2	2	S1	65393	Gloeothece citriformis PCC 7424
0	1	0	F1	92682	Halothece cluster
0	1	0	G	65097	Euhalothece
0	1	1	S	860235	Kibdelosporangium phytohabitans
0	1	1	S1	522448	Euhalothece natronophila Z-M001
0	2	0	O	1890424	Synechococcales
0	2	0	F	1890426	Synechococcaceae
0	2	0	G	1129	Synechococcus
0	2	0	G1	2626047	unclassified Synechococcus
0	1	0	S	43357	Kutzneria albida
0	1	1	S	1470176	Actinoalloteichus hoggarensis
0	8	0	P	544448	Tenericutes
0	8	0	C	31969	Mollicutes
0	7	0	O	2085	Mycoplasmatales
0	7	0	F	2092	Mycoplasmataceae
0	4	0	G	2093	Mycoplasma
0	1	1	S	1586287	Lentzea guizhouensis
0	1	1	S	47875	Micromonospora sagamiensis
0	1	1	S	479978	Micromonospora tulbaghiae
0	1	0	G1	656088	Mycoplasma mycoides group
0	1	0	S	1003110	Micromonospora maris
0	1	1	S1	2103	Mycoplasma mycoides subsp. mycoides
0	3	0	G	2767358	Mycoplasmopsis
0	1	1	S	2583243	Micromonospora sp. HM134
0	1	0	S	1866	Actinoplanes missouriensis
0	1	0	O	186329	Acholeplasmatales
0	1	0	F	2146	Acholeplasmataceae
0	1	0	G	2147	Acholeplasma
0	1	1	S	649831	Actinoplanes sp. N902-109
0	3	0	P	1297	Deinococcus-Thermus
0	3	0	C	188787	Deinococci
0	3	0	O	118964	Deinococcales
0	3	0	F	183710	Deinococcaceae
0	3	0	G	1298	Deinococcus
0	3	0	G1	2623546	unclassified Deinococcus
0	3	3	S	624315	Phytohabitans suffuscus
0	2	2	S	712122	Actinomyces sp. oral taxon 414
0	2	2	S	2057798	Actinomyces sp. 432
0	1	0	P	200795	Chloroflexi
0	1	0	C	301297	Dehalococcoidia
0	1	0	G	670486	Dehalogenimonas
0	1	0	G1	2638108	unclassified Dehalogenimonas
0	1	1	S	1851395	Actinomyces sp. Chiba101
0	1	0	D2	1859062	unclassified Terrabacteria group
0	1	0	G	262406	Thermobaculum
0	1	1	S	2560010	Actinomyces sp. dk561
0	1	1	S1	525904	Thermobaculum terrenum ATCC BAA-798
5.22	57575	99	P	1224	Proteobacteria
5.16	56865	100	C	1236	Gammaproteobacteria
5.04	55597	9	O	72274	Pseudomonadales
3.19	35206	2	F	135621	Pseudomonadaceae
3.19	35201	818	G	286	Pseudomonas
3.08	33996	7	G1	136841	Pseudomonas aeruginosa group
0	3	3	S	544580	Actinomyces oris
0.21	2271	2271	S1	381754	Pseudomonas aeruginosa PA7
0.13	1405	1405	S1	1009714	Pseudomonas aeruginosa PAK
0.08	833	833	S1	1400868	Pseudomonas aeruginosa VRFPA04
0.06	626	626	S1	1415629	Pseudomonas aeruginosa MTB-1
0.05	593	593	S1	1280938	Pseudomonas aeruginosa B136-33
0.04	401	401	S1	1448140	Pseudomonas aeruginosa YL84
0.03	380	380	S1	1427342	Pseudomonas aeruginosa SCV20265
0.03	280	280	S1	1093787	Pseudomonas aeruginosa DK2
0.01	108	108	S1	1089456	Pseudomonas aeruginosa NCGM2.S1
0.01	101	101	S1	1193501	Pseudomonas aeruginosa SJTD-1
0.01	95	95	S1	1340851	Pseudomonas aeruginosa RP73
0	55	55	S1	941193	Pseudomonas aeruginosa M18
0	51	51	S1	1408272	Pseudomonas aeruginosa LES431
0	45	45	S1	208963	Pseudomonas aeruginosa UCBPP-PA14
0	41	41	S1	208964	Pseudomonas aeruginosa PAO1
0	15	15	S1	557722	Pseudomonas aeruginosa LESB58
0	11	11	S1	910265	Pseudomonas aeruginosa C-NN2
0	10	10	S1	1279008	Pseudomonas aeruginosa PA1R
0	10	10	S1	1279007	Pseudomonas aeruginosa PA1
0	9	9	S1	1411700	Pseudomonas aeruginosa DHS01
0	2	2	S1	1123015	Pseudomonas aeruginosa DSM 50071 = NBRC 12689
0	1	1	S1	1356855	Pseudomonas aeruginosa DK1
0	1	1	S	59505	Actinotignum schaalii
0	1	1	S1	1225174	Pseudomonas mendocina S5.2
0	8	0	G2	1232139	Pseudomonas oleovorans/pseudoalcaligenes group
0	1	1	S	2014	Nocardiopsis dassonvillei
0	1	0	S	53437	Nocardiopsis alba
0	1	0	S	280236	Nocardiopsis gilva
0	2	0	S	2001	Streptosporangium roseum
0	4	4	S1	1245471	Pseudomonas resinovorans NBRC 106553
0	4	1	G2	627141	Pseudomonas nitroreducens/multiresinivorans group
0	1	1	S	2742128	Actinomadura sp. NAK00032
0	1	0	S	2020	Thermomonospora curvata
0	1	1	S	106370	Frankia casuarinae
0.02	178	18	G1	196821	unclassified Pseudomonas
0	1	1	S	1884907	Candidatus Planktophila vernalis
0	1	0	S	1861	Geodermatophilus obscurus
0	3	3	S	2109685	Olsenella sp. GAM18
0	1	1	S	2779519	Olsenella sp. LZLJ-2
0	1	1	S	1805478	Olsenella timonensis
0	1	1	S	2690837	Eggerthella sp. HF-1101
0	1	1	S	2707299	Adlercreutzia sp. 8CFCBH1
0	1	1	S	496014	Baekduia soli
0	1	1	S	1670831	Egibacter rhizosphaerae
0	1	0	S	191495	Conexibacter woesei
0	3	3	S	2005469	Calothrix sp. NIES-4071
0	1	1	S	1954171	Calothrix sp. NIES-2098
0	1	0	S	1306274	Nostoc flagelliforme
0	1	0	S	1164	Trichormus azollae
0	2	0	S	2546356	Gloeothece citriformis
0	1	0	S	577489	Euhalothece natronophila
0	1	1	S	1050638	Synechococcus sp. A15-28
0	1	1	S	1050635	Synechococcus sp. A15-24
0	1	1	S	2097	Mycoplasma genitalium
0	1	1	S	2096	Mycoplasma gallisepticum
0	1	1	S	2099	Mycoplasma hyopneumoniae
0	1	0	S	2102	Mycoplasma mycoides
0	2	2	S	48003	Mycoplasma pullorum
0	1	1	S	2112	Mycoplasma bovigenitalium
0	1	1	S	264636	Acholeplasma hippikon
0	1	1	S	2080419	Deinococcus sp. NW-56
0	1	1	S	2489213	Deinococcus sp. S14-83
0	1	1	S	2652443	Deinococcus sp. AJ005
0	1	1	S	1536648	Dehalogenimonas sp. GP
0	1	0	S	166501	Thermobaculum terrenum
0	12	11	S	300	Pseudomonas mendocina
0	7	7	S	1149133	Pseudomonas furukawaii
0	1	1	S	301	Pseudomonas oleovorans
0	5	5	S	53408	Pseudomonas citronellolis
0	4	0	S	53412	Pseudomonas resinovorans
0	2	2	S	95301	Pseudomonas multiresinivorans
0	1	1	S	46680	Pseudomonas nitroreducens
0	2	2	S	43263	Pseudomonas alcaligenes
0	9	9	S	2725477	Pseudomonas sp. TUM18999
0	8	8	S	1294143	Pseudomonas sp. ATCC 13867
0	7	7	S	2731681	Pseudomonas sp. S1-A32-2
0	6	6	S	2320867	Pseudomonas sp. K2W31S-8
0	5	5	S	2653853	Pseudomonas sp. SCB32
0	4	4	S	2664899	Pseudomonas sp. CFSAN084952
0	4	4	S	1173273	Pseudomonas sp. R2-37-08W
0	3	3	S	1573718	Pseudomonas sp. S34
0	3	3	S	1573704	Pseudomonas sp. R32
0	50	1	G1	136845	Pseudomonas putida group
0	3	3	S	1898684	Pseudomonas sp. LPH1
0	2	2	S1	351746	Pseudomonas putida F1
0	2	2	S1	1211579	Pseudomonas putida NBRC 14164
0	1	1	S1	231023	Pseudomonas putida ND6
0	1	1	S1	1196325	Pseudomonas putida DOT-T1E
0	2	2	S	1856685	Pseudomonas sp. TCU-HL1
0	2	2	S	2730847	Pseudomonas sp. ADAK13
0	2	2	S	253237	Pseudomonas sp. phDV1
0	2	2	S	1283291	Pseudomonas sp. URMO17WK12:I11
0	3	3	S1	743720	Pseudomonas fulva 12-X
0	2	2	S	658630	Pseudomonas sp. CMR5c
0	33	4	G1	136843	Pseudomonas fluorescens group
0	2	2	S	1930532	Pseudomonas sp. CC6-YY-74
0	3	3	S1	1420599	Pseudomonas protegens Cab57
0	2	2	S	2545800	Pseudomonas sp. FDAARGOS_761
0	2	2	S	2748080	Pseudomonas sp. ABC1
0	2	2	S	1028989	Pseudomonas sp. StFLB209
0	2	2	S	2599595	Pseudomonas sp. NP-1
0	1	1	S	1736226	Pseudomonas sp. Leaf58
0	1	1	S	1827300	Pseudomonas sp. MYb193
0	1	1	S	2604941	Pseudomonas sp. C27(2019)
0	1	1	S	1931241	Pseudomonas sp. S-6-2
0	1	1	S	1981174	Pseudomonas sp. M30-35
0	27	1	G1	136846	Pseudomonas stutzeri group
0	21	0	G2	578833	Pseudomonas stutzeri subgroup
0	1	1	S	1636610	Pseudomonas sp. PONIH3
0	2	2	S1	1123519	Pseudomonas stutzeri DSM 10701
0	1	1	S1	644801	Pseudomonas stutzeri RCH2
0	1	1	S1	1196835	Pseudomonas stutzeri CCUG 29243
0	1	1	S	2169583	Pseudomonas sp. SXM-1
0	1	1	S1	1123016	Pseudomonas balearica DSM 6083
0	18	0	G1	136842	Pseudomonas chlororaphis group
0	1	1	S	2590776	Pseudomonas sp. NIBRBAC000502773
0	1	1	S1	333	Pseudomonas chlororaphis subsp. chlororaphis
0	1	1	S1	86192	Pseudomonas chlororaphis subsp. aurantiaca
0	1	1	S1	587851	Pseudomonas chlororaphis subsp. aureofaciens
0	1	1	S1	1513890	Pseudomonas chlororaphis subsp. piscium
0	1	1	S	2005388	Pseudomonas sp. RU47
0	1	1	S	2213057	Pseudomonas sp. R2A2
0	13	2	G1	136849	Pseudomonas syringae group
0	1	1	S	1500686	Pseudomonas sp. Os17
0	4	4	S1	1441629	Pseudomonas cichorii JBC1
0	1	1	S	1573712	Pseudomonas sp. R84
0	1	0	G2	251695	Pseudomonas syringae group genomosp. 1
0	1	1	S	2730848	Pseudomonas sp. ADAK18
0	1	0	G2	251698	Pseudomonas syringae group genomosp. 2
0	1	1	S	2320270	Pseudomonas sp. DG56-2
0	1	0	S1	322	Pseudomonas amygdali pv. tabaci
0	1	1	S2	573066	Pseudomonas amygdali pv. tabaci str. ATCC 11528
0	1	0	G2	2775504	unclassified Pseudomonas syringae group
0	1	1	S	2219057	Pseudomonas sp. LG1E9
0	1	1	S	2049589	Pseudomonas sp. HLS-6
0	1	1	S	1259844	Pseudomonas sp. FGI182
0	1	1	S	2735906	Pseudomonas sp. B11D7D
0	2	2	S1	1301098	Pseudomonas knackmussii B13
0	6	0	G1	136844	Pseudomonas pertucinogena group
0	1	1	S	2067572	Pseudomonas sp. NC02
0	1	1	S	2774873	Pseudomonas sp. ADPe
0	3	3	S1	384676	Pseudomonas entomophila L48
0	1	1	S	1173280	Pseudomonas sp. R2-60-08W
0	1	1	S	2518644	Pseudomonas sp. SNU WT1
0	3	3	S1	741155	Pseudomonas alcaliphila JAB1
0	1	1	S	658644	Pseudomonas sp. R5-89-07
0	1	1	S	2762896	Pseudomonas sp. MPDS
0	1	1	S	2774460	Pseudomonas sp. IzPS23
0	1	1	S	658629	Pseudomonas sp. CMR12a
0	26	20	S	303	Pseudomonas putida
0	8	8	S	76759	Pseudomonas monteilii
0	5	5	S	47885	Pseudomonas oryzihabitans
0	5	5	S	70775	Pseudomonas plecoglossicida
0	3	0	S	47880	Pseudomonas fulva
0	2	2	S	78327	Pseudomonas mosselii
0	8	5	S	380021	Pseudomonas protegens
0	1	0	S1	86264	Pseudomonas brassicacearum subsp. brassicacearum
0	1	1	S2	994484	Pseudomonas brassicacearum subsp. brassicacearum NFM421
0	6	6	S	294	Pseudomonas fluorescens
0	3	3	S	47883	Pseudomonas synxantha
0	3	3	S	78543	Pseudomonas migulae
0	2	2	S	46679	Pseudomonas mucidolens
0	3	0	F1	351	Azotobacter group
0	3	0	G	352	Azotobacter
0	2	2	S	47878	Pseudomonas azotoformans
1.85	20382	3	F	468	Moraxellaceae
1.85	20363	1407	G	469	Acinetobacter
0	2	2	S	76760	Pseudomonas rhodesiae
0.12	1367	1367	S1	1242245	Acinetobacter johnsonii XBB1
0.45	4938	181	G1	196816	unclassified Acinetobacter
0	1	1	S	47879	Pseudomonas corrugata
0	1	1	S	76761	Pseudomonas veronii
0	1	1	S	183795	Pseudomonas mediterranea
0	21	17	S	316	Pseudomonas stutzeri
0	5	4	S	74829	Pseudomonas balearica
0	11	7	S	587753	Pseudomonas chlororaphis
0	4	4	S	86185	Pseudomonas lundensis
0	3	3	S	296	Pseudomonas fragi
0	4	0	S	36746	Pseudomonas cichorii
0	4	4	S	1190415	Pseudomonas asturiensis
0	1	1	S	317	Pseudomonas syringae
0	1	0	S	47877	Pseudomonas amygdali
0	1	1	S	1206777	Pseudomonas sp. Lz4W
0	9	9	S	319939	Pseudomonas otitidis
0	8	8	S	237610	Pseudomonas psychrotolerans
0	7	5	S	65741	Pseudomonas knackmussii
0	6	6	S	43306	Pseudomonas denitrificans (nom. rej.)
0	5	2	S	312306	Pseudomonas entomophila
0	4	4	S	1691904	Pseudomonas sediminis
0	3	0	S	101564	Pseudomonas alcaliphila
0	3	3	S	198620	Pseudomonas koreensis
0	3	3	S	2505979	Pseudomonas viciae
0.06	659	59	G1	909768	Acinetobacter calcoaceticus/baumannii complex
0	2	2	S	437900	Pseudomonas marincola
0	7	7	S1	1096997	Acinetobacter baumannii BJAB0868
0	5	5	S1	1400867	Acinetobacter baumannii ZW85-1
0	3	3	S1	945556	Acinetobacter baumannii D1279779
0	3	3	S1	1100841	Acinetobacter baumannii TYTH-1
0	2	2	S1	400667	Acinetobacter baumannii ATCC 17978
0	1	1	S1	480119	Acinetobacter baumannii AB0057
0	1	1	S1	509173	Acinetobacter baumannii AYE
0	1	1	S1	889738	Acinetobacter baumannii MDR-TJ
0	1	1	S1	1096995	Acinetobacter baumannii BJAB07104
0	2	2	S	1788301	Pseudomonas versuta
0	8	8	S1	871585	Acinetobacter pittii PHEA-2
0	2	2	S	237609	Pseudomonas alkylphenolica
0	2	2	S	216142	Pseudomonas rhizosphaerae
0	2	2	S	198618	Pseudomonas umsongensis
0	6	6	S1	1343071	Acinetobacter nosocomialis M2
0	2	2	S	2604832	Pseudomonas lalkuanensis
0	2	2	S	157783	Pseudomonas cremoricolorata
0	1	1	S	553151	Pseudomonas pelagia
0	1	0	S	930166	Pseudomonas brassicacearum
0	1	1	S	515393	Pseudomonas yamanorum
0	1	1	S	244566	Pseudomonas lurida
0	1	1	S	158627	Pseudomonas graminis
0	17	17	S1	981334	Acinetobacter radioresistens DSM 6976 = NBRC 102413 = CIP 103788
0	1	1	S	157782	Pseudomonas parafulva
0	3	3	S	69964	Azotobacter salinestris
0	48	48	S	2079596	Acinetobacter sp. SWBY1
0	39	39	S	2714110	Acinetobacter sp. Marseille-Q1620
0	33	33	S	1827285	Acinetobacter sp. MYb10
0	25	25	S	2725684	Acinetobacter sp. NEB149
0	17	17	S	2609668	Acinetobacter sp. C16S1
0	16	16	S	2781976	Acinetobacter sp. Ac-14
0	4	4	S	2420300	Acinetobacter sp. FDAARGOS_493
0	3	3	S	2420305	Acinetobacter sp. FDAARGOS_560
0.01	77	77	S1	436717	Acinetobacter oleivorans DR1
0	46	46	S	471	Acinetobacter calcoaceticus
0	45	39	S	106654	Acinetobacter nosocomialis
0	22	22	S	1785128	Acinetobacter lactucae
0	54	54	S	134534	Acinetobacter gyllenbergii
0	54	54	S	70346	Acinetobacter variabilis
0	50	50	S	1324350	Acinetobacter equi
0	46	46	S	487316	Acinetobacter soli
0	44	44	S	106649	Acinetobacter guillouiae
0	38	38	S	40215	Acinetobacter junii
0	35	35	S1	62977	Acinetobacter baylyi ADP1
0	37	37	S	202956	Acinetobacter towneri
0	35	0	S	202950	Acinetobacter baylyi
0	26	26	S	70348	Acinetobacter dispersus
0	11	0	G	475	Moraxella
0	24	24	S	52133	Acinetobacter venetianus
0	5	2	G	497	Psychrobacter
0	18	18	S	1789224	Acinetobacter larvae
0	2	2	S1	259536	Psychrobacter arcticus 273-4
0	1	0	G1	196806	unclassified Psychrobacter
0	11	11	S	34062	Moraxella osloensis
0.09	1023	6	O	91347	Enterobacterales
0.09	956	35	F	543	Enterobacteriaceae
0.05	544	29	G	590	Salmonella
0	2	0	S	334543	Psychrobacter arcticus
0.04	387	24	S1	59201	Salmonella enterica subsp. enterica
0.03	313	263	S2	119912	Salmonella enterica subsp. enterica serovar Choleraesuis
0	49	49	S3	938142	Salmonella enterica subsp. enterica serovar Choleraesuis str. ATCC 10708
0	1	1	S3	321314	Salmonella enterica subsp. enterica serovar Choleraesuis str. SC-B67
0	6	5	S2	90371	Salmonella enterica subsp. enterica serovar Typhimurium
0	1	1	S3	1454647	Salmonella enterica subsp. enterica serovar Typhimurium str. USDA-ARS-USMARC-1810
0	4	0	S2	1242085	Salmonella enterica subsp. enterica serovar Macclesfield
0	4	4	S3	1242107	Salmonella enterica subsp. enterica serovar Macclesfield str. S-1643
0	3	0	S2	1242080	Salmonella enterica subsp. enterica serovar Djakarta
0	3	3	S3	1242091	Salmonella enterica subsp. enterica serovar Djakarta str. S-1087
0	3	2	S2	108619	Salmonella enterica subsp. enterica serovar Newport
0	1	1	S3	997339	Salmonella enterica subsp. enterica serovar Newport str. WA_14882
0	3	0	S2	90105	Salmonella enterica subsp. enterica serovar Saintpaul
0	3	3	S3	702982	Salmonella enterica subsp. enterica serovar Saintpaul str. SARA26
0	2	2	S2	149539	Salmonella enterica subsp. enterica serovar Enteritidis
0	2	1	S2	611	Salmonella enterica subsp. enterica serovar Heidelberg
0	1	1	S3	1160717	Salmonella enterica subsp. enterica serovar Heidelberg str. B182
0	2	2	S2	149391	Salmonella enterica subsp. enterica serovar Braenderup
0	2	2	S2	211968	Salmonella enterica subsp. enterica serovar Albany
0	1	0	S2	1151172	Salmonella enterica subsp. enterica serovar Abaetetuba
0	1	1	S3	1208611	Salmonella enterica subsp. enterica serovar Abaetetuba str. ATCC 35640
0	1	0	S2	1242079	Salmonella enterica subsp. enterica serovar Apapa
0	1	1	S3	1242088	Salmonella enterica subsp. enterica serovar Apapa str. SA20060561
0	1	1	S2	58096	Salmonella enterica subsp. enterica serovar Bareilly
0	1	1	S2	58712	Salmonella enterica subsp. enterica serovar Anatum
0	1	0	S2	70803	Salmonella enterica subsp. enterica serovar Minnesota
0	1	1	S3	1124956	Salmonella enterica subsp. enterica serovar Minnesota str. ATCC 49284
0	1	1	S2	913070	Salmonella enterica subsp. enterica serovar Gaminara
0	1	0	S2	1242083	Salmonella enterica subsp. enterica serovar Koessen
0	1	1	S3	1242105	Salmonella enterica subsp. enterica serovar Koessen str. S-1501
0	1	0	S2	98360	Salmonella enterica subsp. enterica serovar Dublin
0	1	1	S3	687860	Salmonella enterica subsp. enterica serovar Dublin str. ATCC 39184
0	1	1	S2	1129117	Salmonella enterica subsp. enterica serovar Nitra
0	1	0	S2	913074	Salmonella enterica subsp. enterica serovar Inverness
0	1	1	S3	941187	Salmonella enterica subsp. enterica serovar Inverness str. ATCC 10720
0	1	1	S2	932733	Salmonella enterica subsp. enterica serovar Bardo
0	1	0	S2	915158	Salmonella enterica subsp. enterica serovar Manchester
0	1	1	S3	1242108	Salmonella enterica subsp. enterica serovar Manchester str. ST278
0	1	0	S2	149386	Salmonella enterica subsp. enterica serovar Chester
0	1	1	S3	941190	Salmonella enterica subsp. enterica serovar Chester str. ATCC 11997
0	1	1	S2	593905	Salmonella enterica subsp. enterica serovar Corvallis
0	1	1	S2	189201	Salmonella enterica subsp. enterica serovar Cubana
0	1	0	S2	486994	Salmonella enterica subsp. enterica serovar Hvittingfoss
0	1	1	S3	1242097	Salmonella enterica subsp. enterica serovar Hvittingfoss str. SA20014981
0	1	1	S2	192955	Salmonella enterica subsp. enterica serovar Kentucky
0	1	1	S2	28150	Salmonella enterica subsp. enterica serovar Senftenberg
0	1	1	S2	1962641	Salmonella enterica subsp. enterica serovar Birkenhead
0	1	0	S2	28146	Salmonella enterica subsp. enterica serovar Moscow
0	1	1	S3	1243579	Salmonella enterica subsp. enterica serovar Moscow str. S-1843
0	1	1	S2	399587	Salmonella enterica subsp. enterica serovar Rissen
0	1	0	S2	604	Salmonella enterica subsp. enterica serovar Gallinarum/pullorum
0	1	1	S3	1081093	Salmonella enterica subsp. enterica serovar Gallinarum/pullorum str. RKS5078
0	1	1	S2	2024273	Salmonella enterica subsp. enterica serovar Sundsvall
0	7	2	S1	59202	Salmonella enterica subsp. salamae
0	2	0	S2	1243601	Salmonella enterica subsp. salamae serovar 55:k:z39
0	2	2	S3	1243602	Salmonella enterica subsp. salamae serovar 55:k:z39 str. 1315K
0	2	2	S2	1710356	Salmonella enterica subsp. salamae serovar 57:z29:z42
0	1	1	S2	2577863	Salmonella enterica subsp. salamae serovar 56:z10:e,n,x
0	5	4	S1	59204	Salmonella enterica subsp. diarizonae
0	1	1	S2	2760407	Salmonella enterica subsp. diarizonae serovar b,50:-:-
0	5	0	S1	59208	Salmonella enterica subsp. VII
0	5	5	S2	41520	Salmonella enterica subsp. VII serovar 1,40:g,z51:--
0	1	0	S1	59203	Salmonella enterica subsp. arizonae
0	1	0	S2	1243605	Salmonella enterica subsp. arizonae serovar 53:-:-
0	1	1	S3	1243606	Salmonella enterica subsp. arizonae serovar 53:-:- str. SA20100345
0	1	1	S	571800	Psychrobacter sp. G
0.03	327	3	G	561	Escherichia
0	1	1	S	54736	Salmonella bongori
0	16	15	S1	83334	Escherichia coli O157:H7
0	1	1	S2	1328859	Escherichia coli O157:H7 str. SS17
0	10	6	S1	83333	Escherichia coli K-12
0	4	4	S2	511145	Escherichia coli str. K-12 substr. MG1655
0	9	9	S1	2773706	Escherichia coli O68:H12
0	8	8	S1	1045010	Escherichia coli O157
0	7	0	S1	861906	Escherichia coli O44:H18
0	7	7	S2	216592	Escherichia coli 042
0	5	5	S1	869729	Escherichia coli UM146
0	5	5	S1	1055538	Escherichia coli O145
0	4	4	S1	2773705	Escherichia coli O18ac:H14
0	4	4	S1	340186	Escherichia coli E110019
0	4	4	S1	1329907	Escherichia coli APEC IMT5155
0	3	3	S1	696406	Escherichia coli UMNK88
0	3	3	S1	745156	Escherichia coli 1303
0	3	3	S1	930406	Escherichia coli O157:H16
0	3	3	S1	2763104	Escherichia coli O150:H6
0	3	3	S1	2778655	Escherichia coli O167:H26
0	2	2	S1	1502658	Escherichia coli O2:H6
0	2	2	S1	1446746	Escherichia coli O6:H16
0	2	0	S1	1603259	Escherichia coli O139:H28
0	2	2	S2	331111	Escherichia coli O139:H28 str. E24377A
0	2	2	S1	2027293	Escherichia coli O8:H8
0	2	2	S1	2048781	Escherichia coli O27:H7
0	2	2	S1	1038927	Escherichia coli O104:H4
0	2	2	S1	941323	Escherichia coli VR50
0	2	2	S1	2592065	Escherichia coli O1:H42
0	2	2	S1	2773704	Escherichia coli O15:H12
0	2	2	S1	2778657	Escherichia coli O9:H10
0	2	2	S1	431946	Escherichia coli SE15
0	2	2	S1	316435	Escherichia coli Nissle 1917
0	2	2	S1	362663	Escherichia coli 536
0	1	1	S1	1446701	Escherichia coli O169:H41
0	1	1	S1	1001989	Escherichia coli PCN033
0	1	1	S1	2048778	Escherichia coli O178:H19
0	1	1	S1	405955	Escherichia coli APEC O1
0	1	1	S1	941280	Escherichia coli O25b:H4
0	1	0	S1	2233553	Escherichia coli O43
0	1	1	S2	1055541	Escherichia coli O43 str. RM10042
0	1	1	S1	373045	Escherichia coli O111:NM
0	1	1	S1	1446707	Escherichia coli O25:NM
0	1	1	S1	2603836	Escherichia coli O10:H32
0	1	1	S1	1078034	Escherichia coli O145:H28
0	1	1	S1	2778656	Escherichia coli O20:H12
0	1	1	S1	655817	Escherichia coli ABU 83972
0	1	1	S1	1274814	Escherichia coli APEC O78
0	1	1	S1	2778654	Escherichia coli O152:H23
0	1	1	S1	1311757	Escherichia coli ACN001
0	1	1	S1	1392854	Escherichia coli M8
0	1	1	S1	585034	Escherichia coli IAI1
0	4	4	S	564	Escherichia fergusonii
0	2	0	G1	2608889	unclassified Escherichia
0	1	1	S	2044467	Escherichia sp. E4742
0	1	1	S	2725997	Escherichia sp. SCLE84
0	1	1	S	208962	Escherichia albertii
0	17	3	G	570	Klebsiella
0	5	5	S	573	Klebsiella pneumoniae
0	5	4	S	1463165	Klebsiella quasipneumoniae
0	1	1	S1	1667327	Klebsiella quasipneumoniae subsp. quasipneumoniae
0	2	2	S	571	Klebsiella oxytoca
0	1	1	S	548	Klebsiella aerogenes
0	1	1	S	2058152	Klebsiella grimontii
0	13	1	G	547	Enterobacter
0	9	1	G1	354276	Enterobacter cloacae complex
0	4	4	S	158836	Enterobacter hormaechei
0	2	2	S	208224	Enterobacter kobei
0	1	1	S	550	Enterobacter cloacae
0	1	1	S	1812935	Enterobacter roggenkampii
0	3	0	G1	2608935	unclassified Enterobacter
0	2	2	S	1166130	Enterobacter sp. R4-368
0	1	1	S	2742676	Enterobacter sp. RHBSTW-00994
0	10	3	G	544	Citrobacter
0	3	0	G1	2644389	unclassified Citrobacter
0	1	1	S	2562449	Citrobacter sp. SNU WT2
0	1	1	S	2566012	Citrobacter sp. CF971
0	1	1	S	2742661	Citrobacter sp. RHBSTW-00678
0	2	0	S	35703	Citrobacter amalonaticus
0	2	2	S1	1261127	Citrobacter amalonaticus Y19
0	2	0	G1	1344959	Citrobacter freundii complex
0	2	2	S	546	Citrobacter freundii
0	3	1	G	160674	Raoultella
0	2	2	S	575	Raoultella planticola
0	2	1	G	83654	Leclercia
0	1	0	G1	2627398	unclassified Leclercia
0	1	1	S	2282310	Leclercia sp. W6
0	2	0	G	620	Shigella
0	1	1	S	621	Shigella boydii
0	1	1	S	622	Shigella dysenteriae
0	1	0	G	158483	Cedecea
0	1	1	S	158822	Cedecea neteri
0	1	0	G	1330545	Lelliottia
0	1	1	S	61646	Lelliottia amnigena
0	1	0	G	413496	Cronobacter
0	1	0	S	413497	Cronobacter dublinensis
0	1	0	S1	413498	Cronobacter dublinensis subsp. dublinensis
0	1	1	S2	1159554	Cronobacter dublinensis subsp. dublinensis LMG 23823
0	21	2	F	1903411	Yersiniaceae
0	11	5	G	613	Serratia
0	4	4	S	615	Serratia marcescens
0	1	1	S	614	Serratia liquefaciens
0	1	1	S	618	Serratia odorifera
0	4	0	G	629	Yersinia
0	1	0	S	29483	Yersinia aldovae
0	1	1	S1	1453495	Yersinia aldovae 670-83
0	1	1	S	29484	Yersinia frederiksenii
0	1	0	S	33060	Yersinia mollaretii
0	1	1	S1	349967	Yersinia mollaretii ATCC 43969
0	1	0	G1	2653513	unclassified Yersinia
0	1	1	S	1179669	Yersinia sp. KBS0713
0	3	0	G	34037	Rahnella
0	3	0	G1	2635087	unclassified Rahnella
0	3	3	S	1805933	Rahnella sp. ERMR1:05
0	1	0	G	1927833	Candidatus Fukatsuia
0	1	1	S	1878942	Candidatus Fukatsuia symbiotica
0	17	0	F	1903414	Morganellaceae
0	8	0	G	583	Proteus
0	4	4	S	584	Proteus mirabilis
0	3	3	S	585	Proteus vulgaris
0	1	1	S	183417	Proteus hauseri
0	4	1	G	586	Providencia
0	1	1	S	126385	Providencia alcalifaciens
0	1	1	S	158850	Providencia rustigianii
0	1	1	S	333965	Providencia vermicola
0	4	0	G	626	Xenorhabdus
0	4	4	S	351671	Xenorhabdus doucetiae
0	1	0	G	581	Morganella
0	1	1	S	582	Morganella morganii
0	10	0	F	1903410	Pectobacteriaceae
0	6	1	G	122277	Pectobacterium
0	3	1	S	554	Pectobacterium carotovorum
0	2	0	S1	555	Pectobacterium carotovorum subsp. carotovorum
0	2	2	S2	1150613	Pectobacterium carotovorum subsp. carotovorum PCCS1
0	2	2	S	180957	Pectobacterium brasiliense
0	2	0	G	204037	Dickeya
0	1	1	S	204042	Dickeya zeae
0	1	1	S	1401087	Dickeya aquatica
0	1	1	G	84565	Sodalis
0	1	0	G	1082702	Lonsdalea
0	1	1	S	1172565	Lonsdalea populi
0	7	0	F	1903409	Erwiniaceae
0	3	0	G	53335	Pantoea
0	1	1	S	59814	Pantoea dispersa
0	1	0	G1	1654067	Pantoea agglomerans group
0	1	1	S	549	Pantoea agglomerans
0	1	0	G1	2630326	unclassified Pantoea
0	1	1	S	2479547	Pantoea sp. 201603H
0	2	0	G	2100764	Mixta
0	1	1	S	665913	Mixta calida
0	1	1	S	1458355	Mixta theicola
0	1	0	G	32199	Buchnera
0	1	0	S	9	Buchnera aphidicola
0	1	1	S1	118101	Buchnera aphidicola (Diuraphis noxia)
0	1	0	G	82986	Tatumella
0	1	1	S	53336	Tatumella citrea
0	4	0	F	1903412	Hafniaceae
0	4	2	G	635	Edwardsiella
0	2	2	S	93378	Edwardsiella hoshinae
0	2	0	F	1903416	Budviciaceae
0	2	0	G	2810357	Jinshanibacter
0	2	2	S	2498113	Jinshanibacter zhutongyuii
0	53	0	O	135614	Xanthomonadales
0	53	1	F	32033	Xanthomonadaceae
0	40	4	G	40323	Stenotrophomonas
0	30	0	G1	995085	Stenotrophomonas maltophilia group
0	30	24	S	40324	Stenotrophomonas maltophilia
0	4	4	S1	391008	Stenotrophomonas maltophilia R551-3
0	1	1	S1	522373	Stenotrophomonas maltophilia K279a
0	1	1	S1	868597	Stenotrophomonas maltophilia JV3
0	3	3	S	128780	Stenotrophomonas acidaminiphila
0	2	2	S	216778	Stenotrophomonas rhizophila
0	1	0	G1	196198	unclassified Stenotrophomonas
0	1	1	S	2742129	Stenotrophomonas sp. NA06056
0	7	1	G	338	Xanthomonas
0	2	2	S	56464	Xanthomonas theicola
0	1	0	S	343	Xanthomonas translucens
0	1	1	S1	487909	Xanthomonas translucens pv. undulosa
0	1	1	S	347	Xanthomonas oryzae
0	1	1	S	29447	Xanthomonas albilineans
0	1	0	G1	643453	Xanthomonas citri group
0	1	0	S	346	Xanthomonas citri
0	1	1	S1	473421	Xanthomonas citri pv. glycines
0	2	0	G	68	Lysobacter
0	2	2	S	69	Lysobacter enzymogenes
0	2	0	G	83614	Luteimonas
0	2	0	G1	2629088	unclassified Luteimonas
0	2	2	S	2508168	Luteimonas sp. YGD11-2
0	1	0	G	83618	Pseudoxanthomonas
0	1	0	S	314722	Pseudoxanthomonas suwonensis
0	1	1	S1	743721	Pseudoxanthomonas suwonensis 11-1
0	25	1	O	135622	Alteromonadales
0	10	0	F	267890	Shewanellaceae
0	10	1	G	22	Shewanella
0	3	0	G1	196818	unclassified Shewanella
0	2	2	S	1930557	Shewanella sp. FDAARGOS_354
0	1	1	S	2589987	Shewanella sp. Scap07
0	2	1	S	62322	Shewanella baltica
0	1	1	S1	693970	Shewanella baltica OS117
0	1	0	S	24	Shewanella putrefaciens
0	1	1	S1	399804	Shewanella putrefaciens 200
0	1	1	S	2018305	Shewanella bicestrii
0	1	1	S	260364	Shewanella marisflavi
0	1	1	S	238836	Shewanella donghaensis
0	9	0	F	72275	Alteromonadaceae
0	4	0	G	2742	Marinobacter
0	2	0	S	2743	Marinobacter hydrocarbonoclasticus
0	1	1	S1	351348	Marinobacter hydrocarbonoclasticus VT8
0	1	1	S1	1163748	Marinobacter hydrocarbonoclasticus ATCC 49840
0	2	2	S	1420917	Marinobacter salarius
0	3	0	G	1621534	Paraglaciecola
0	2	0	G1	2685791	unclassified Paraglaciecola
0	2	2	S	2686358	Paraglaciecola sp. L3A3
0	1	0	S	326544	Paraglaciecola psychrophila
0	1	1	S1	1129794	Paraglaciecola psychrophila 170
0	1	1	G	226	Alteromonas
0	1	0	G	288793	Salinimonas
0	1	1	S	914153	Salinimonas lutimaris
0	2	0	F	267888	Pseudoalteromonadaceae
0	2	1	G	53246	Pseudoalteromonas
0	1	0	S	28107	Pseudoalteromonas espejiana
0	1	1	S1	1314869	Pseudoalteromonas espejiana DSM 9414
0	2	1	F	267889	Colwelliaceae
0	1	0	G	1518149	Thalassotalea
0	1	0	G1	2614972	unclassified Thalassotalea
0	1	1	S	2769490	Thalassotalea sp. LPB0316
0	1	0	F	267891	Moritellaceae
0	1	0	G	58050	Moritella
0	1	1	S	69539	Moritella yayanosii
0	19	0	O	135623	Vibrionales
0	19	0	F	641	Vibrionaceae
0	19	3	G	662	Vibrio
0	2	2	S	672	Vibrio vulnificus
0	2	2	S	675	Vibrio cincinnatiensis
0	2	2	S	29494	Vibrio furnissii
0	1	0	G1	2614977	unclassified Vibrio
0	1	1	S	2711221	Vibrio sp. ZWAL4003
0	1	1	S	666	Vibrio cholerae
0	1	1	S	2572923	Vibrio taketomensis
0	1	1	S	2479546	Vibrio zhugei
0	1	1	S	1435069	Vibrio tritonius
0	1	0	G1	717610	Vibrio harveyi group
0	1	1	S	680	Vibrio campbellii
0	1	1	S	190893	Vibrio coralliilyticus
0	1	1	S	76258	Vibrio rumoiensis
0	1	1	S	674	Vibrio mimicus
0	1	1	S	28172	Vibrio metschnikovii
0	16	0	O	135619	Oceanospirillales
0	6	0	F	135620	Oceanospirillaceae
0	2	0	G	28253	Marinomonas
0	2	0	G1	196814	unclassified Marinomonas
0	1	1	S	2071621	Marinomonas sp. FW-1
0	1	1	S	2773454	Marinomonas sp. SM1966
0	2	0	G	75687	Neptunomonas
0	2	0	S	417574	Neptunomonas japonica
0	2	2	S1	1441457	Neptunomonas japonica JAMM 1380
0	1	0	G	515417	Amphritea
0	1	0	S	452627	Amphritea japonica
0	1	1	S1	1278309	Amphritea japonica ATCC BAA-1530
0	1	0	G	599651	Bermanella
0	1	1	S	207949	Bermanella marisrubri
0	6	0	F	224372	Alcanivoracaceae
0	6	0	G	59753	Alcanivorax
0	3	0	S	1306787	Alcanivorax pacificus
0	3	3	S1	391936	Alcanivorax pacificus W11-5
0	2	0	S	285091	Alcanivorax dieselolei
0	2	2	S1	930169	Alcanivorax dieselolei B5
0	1	1	S	1094342	Alcanivorax xenomutans
0	4	0	F	28256	Halomonadaceae
0	4	0	G	2745	Halomonas
0	1	1	S	475662	Halomonas beimenensis
0	1	1	S	1081866	Halomonas socia
0	1	1	S	1897729	Halomonas aestuarii
0	1	0	G1	2609666	unclassified Halomonas
0	1	1	S	2785909	Halomonas sp. A40-4
0	6	0	O	1706369	Cellvibrionales
0	4	0	F	1706371	Cellvibrionaceae
0	3	0	G	10	Cellvibrio
0	3	0	G1	2624793	unclassified Cellvibrio
0	3	3	S	1945512	Cellvibrio sp. PSBB023
0	1	0	G	2036021	Agarilytica
0	1	1	S	1737490	Agarilytica rhodophyticola
0	1	0	F	1706373	Microbulbiferaceae
0	1	0	G	48073	Microbulbifer
0	1	1	S	48074	Microbulbifer hydrolyticus
0	1	0	F	1706375	Spongiibacteraceae
0	1	0	G	1084558	Oceanicoccus
0	1	1	S	716816	Oceanicoccus sagamiensis
0	6	0	O	135624	Aeromonadales
0	6	0	F	84642	Aeromonadaceae
0	6	1	G	642	Aeromonas
0	2	2	S	648	Aeromonas caviae
0	2	2	S	654	Aeromonas veronii
0	1	0	G1	257493	unclassified Aeromonas
0	1	1	S	1758179	Aeromonas sp. ASNIH5
0	5	0	O	135618	Methylococcales
0	5	0	F	403	Methylococcaceae
0	4	0	G	73778	Methylocaldum
0	4	4	S	1432792	Methylocaldum marinum
0	1	0	G	416	Methylomonas
0	1	0	S	421	Methylomonas methanica
0	1	1	S1	857087	Methylomonas methanica MC09
0	3	0	O	135625	Pasteurellales
0	3	0	F	712	Pasteurellaceae
0	2	0	G	713	Actinobacillus
0	1	1	S	720	Actinobacillus lignieresii
0	1	1	S	51161	Actinobacillus delphinicola
0	1	1	G	724	Haemophilus
0	3	0	O	135613	Chromatiales
0	2	0	F	72276	Ectothiorhodospiraceae
0	2	0	G	1051	Ectothiorhodospira
0	2	0	G1	2684909	unclassified Ectothiorhodospira
0	2	2	S	1442136	Ectothiorhodospira sp. BSL-9
0	1	0	F	2035710	Thioalkalibacteraceae
0	1	0	G	2035712	Guyparkeria
0	1	1	S	47960	Guyparkeria halophila
0	2	0	O	72273	Thiotrichales
0	1	0	F	34064	Francisellaceae
0	1	0	G	262	Francisella
0	1	0	G1	2610885	unclassified Francisella
0	1	1	S	1395624	Francisella sp. LA112445
0	1	0	F	135616	Piscirickettsiaceae
0	1	0	G	40222	Methylophaga
0	1	1	S	754476	Methylophaga nitratireducenticrescens
0	2	0	O	1775403	Nevskiales
0	2	0	F	568386	Sinobacteraceae
0	1	0	G	413435	Solimonas
0	1	0	G1	2637139	unclassified Solimonas
0	1	1	S	2303331	Solimonas sp. K1W22B-7
0	1	0	G	1861863	Sinimarinibacterium
0	1	0	G1	2621506	unclassified Sinimarinibacterium
0	1	1	S	2698684	Sinimarinibacterium sp. NLF-5-8
0	2	0	O	118969	Legionellales
0	2	0	F	444	Legionellaceae
0	2	0	G	445	Legionella
0	1	1	S	28087	Legionella sainthelensi
0	1	1	S	45065	Legionella geestiana
0	2	0	C1	118884	Gammaproteobacteria incertae sedis
0	1	0	C2	32036	sulfur-oxidizing symbionts
0	1	0	G	1541743	Candidatus Ruthia
0	1	1	S	2738852	Candidatus Ruthia endofausta
0	1	0	G	1524249	Pseudohongiella
0	1	1	S	1249552	Pseudohongiella spirulinae
0	1	0	O	1934945	Immundisolibacterales
0	1	0	F	1934946	Immundisolibacteraceae
0	1	0	G	1934947	Immundisolibacter
0	1	1	S	1810504	Immundisolibacter cernigliae
0.04	387	1	C	28216	Betaproteobacteria
0.03	363	10	O	80840	Burkholderiales
0.02	235	3	F	80864	Comamonadaceae
0.02	169	2	G	34072	Variovorax
0.01	131	6	G1	663243	unclassified Variovorax
0	36	36	S	1795631	Variovorax sp. PAMC 28711
0	29	29	S	2126319	Variovorax sp. PMC12
0	21	21	S	2762322	Variovorax sp. PAMC26660
0	11	11	S	2762323	Variovorax sp. PAMC28562
0	9	9	S	662548	Variovorax sp. RA8
0	7	7	S	207745	Variovorax sp. WDL1
0	5	5	S	434008	Variovorax sp. PBS-H4
0	4	4	S	2774875	Variovorax sp. 38R
0	2	2	S	282217	Variovorax sp. SRS16
0	1	1	S	434009	Variovorax sp. PBL-H6
0	34	7	S	34073	Variovorax paradoxus
0	14	14	S1	595537	Variovorax paradoxus EPS
0	7	7	S1	543728	Variovorax paradoxus S110
0	6	6	S1	1246301	Variovorax paradoxus B4
0	2	2	S	436515	Variovorax boronicumulans
0	15	2	G	80865	Delftia
0	10	10	S	80866	Delftia acidovorans
0	2	0	G1	2613839	unclassified Delftia
0	1	1	S	742013	Delftia sp. Cs1-4
0	1	1	S	1920191	Delftia sp. HK171
0	1	1	S	558537	Delftia lacustris
0	9	2	G	283	Comamonas
0	5	0	G1	2638500	unclassified Comamonas
0	5	5	S	2597701	Comamonas sp. NLF-7-7
0	1	1	S	363952	Comamonas thiooxydans
0	1	1	S	1082851	Comamonas serinivorans
0	7	0	G	12916	Acidovorax
0	5	0	G1	2684926	unclassified Acidovorax
0	3	3	S	2743470	Acidovorax sp. 16-35-5
0	2	2	S	2714923	Acidovorax sp. HDW3
0	1	1	S	80869	Acidovorax citrulli
0	1	1	S	1926868	Acidovorax monticola
0	7	0	G	215579	Schlegelella
0	7	7	S	215580	Schlegelella thermodepolymerans
0	6	0	G	28065	Rhodoferax
0	3	3	S	1842727	Rhodoferax koreense
0	1	1	S	81479	Rhodoferax antarcticus
0	1	1	S	2509614	Rhodoferax sediminis
0	1	0	G1	2627954	unclassified Rhodoferax
0	1	1	S	2741720	Rhodoferax sp. BAB1
0	6	0	G	238749	Diaphorobacter
0	3	3	S	1546149	Diaphorobacter polyhydroxybutyrativorans
0	1	1	S	1288495	Diaphorobacter aerolatus
0	1	1	S	1715720	Diaphorobacter ruginosibacter
0	1	0	G1	2649760	unclassified Diaphorobacter
0	1	1	S	2714925	Diaphorobacter sp. HDW4B
0	4	0	G	47420	Hydrogenophaga
0	3	0	G1	2610897	unclassified Hydrogenophaga
0	1	1	S	434010	Hydrogenophaga sp. PBL-H3
0	1	1	S	795665	Hydrogenophaga sp. PBC
0	1	1	S	2716225	Hydrogenophaga sp. BA0156
0	1	1	S	47421	Hydrogenophaga pseudoflava
0	2	0	G	2678886	Pulveribacter
0	2	2	S	2116657	Pulveribacter suum
0	2	0	G	683756	Kinneretia
0	2	0	G1	2632542	unclassified Kinneretia
0	2	2	S	2714952	Kinneretia sp. DAIF2
0	2	0	G	201096	Alicycliphilus
0	2	1	S	179636	Alicycliphilus denitrificans
0	1	1	S1	596154	Alicycliphilus denitrificans K601
0	1	0	G	219181	Ottowia
0	1	0	G1	2645081	unclassified Ottowia
0	1	1	S	1658672	Ottowia sp. oral taxon 894
0	1	0	G	1436289	Candidatus Symbiobacter
0	1	0	S	1436290	Candidatus Symbiobacter mobilis
0	1	1	S1	946483	Candidatus Symbiobacter mobilis CR
0	1	0	G	2490452	Serpentinomonas
0	1	1	S	1458425	Serpentinomonas raichei
0.01	62	2	F	119060	Burkholderiaceae
0	31	2	G	32008	Burkholderia
0	17	5	G1	87882	Burkholderia cepacia complex
0	3	3	S	87883	Burkholderia multivorans
0	2	1	S	292	Burkholderia cepacia
0	1	1	S1	1009846	Burkholderia cepacia GG4
0	2	2	S	95485	Burkholderia stabilis
0	2	2	S	482957	Burkholderia lata
0	1	1	S	60550	Burkholderia pyrrocinia
0	1	1	S	152480	Burkholderia ambifaria
0	1	1	S	488447	Burkholderia contaminans
0	8	0	S	28095	Burkholderia gladioli
0	8	8	S1	32009	Burkholderia gladioli pv. gladioli
0	3	1	G1	111527	pseudomallei group
0	1	1	S	13373	Burkholderia mallei
0	1	0	S	28450	Burkholderia pseudomallei
0	1	1	S1	1249477	Burkholderia pseudomallei NAU35A-3
0	1	1	S	41899	Burkholderia plantarii
0	11	0	G	106589	Cupriavidus
0	7	7	S	82633	Cupriavidus pauculus
0	3	3	S	106590	Cupriavidus necator
0	1	1	S	68895	Cupriavidus basilensis
0	10	2	G	48736	Ralstonia
0	4	0	S	329	Ralstonia pickettii
0	3	3	S1	402626	Ralstonia pickettii 12J
0	1	1	S1	428406	Ralstonia pickettii 12D
0	3	3	S	190721	Ralstonia insidiosa
0	1	1	S	305	Ralstonia solanacearum
0	4	0	G	1822464	Paraburkholderia
0	2	2	S	169427	Paraburkholderia terricola
0	1	0	S	75105	Paraburkholderia caribensis
0	1	1	S1	1323664	Paraburkholderia caribensis MBA4
0	1	0	S	252970	Paraburkholderia phenoliruptrix
0	1	1	S1	1229205	Paraburkholderia phenoliruptrix BR3459a
0	2	0	G	93217	Pandoraea
0	1	1	S	93221	Pandoraea pulmonicola
0	1	1	S	656178	Pandoraea vervacti
0	1	0	G	47670	Lautropia
0	1	1	S	47671	Lautropia mirabilis
0	1	0	G	2680021	Ephemeroptericola
0	1	1	S	2268024	Ephemeroptericola cinctiostellae
0	28	0	F	506	Alcaligenaceae
0	13	2	G	222	Achromobacter
0	4	4	S	1353889	Achromobacter pestifer
0	2	2	S	85698	Achromobacter xylosoxidans
0	1	1	S	32002	Achromobacter denitrificans
0	1	1	S	217203	Achromobacter spanius
0	1	1	S	217204	Achromobacter insolitus
0	1	1	S	1353891	Achromobacter deleyi
0	1	0	G1	2626865	unclassified Achromobacter
0	1	1	S	2282475	Achromobacter sp. B7
0	12	1	G	517	Bordetella
0	4	4	S	123899	Bordetella trematum
0	3	0	G1	2630031	unclassified Bordetella
0	3	3	S	1697043	Bordetella sp. H567
0	2	2	S	94624	Bordetella petrii
0	1	1	S	521	Bordetella avium
0	1	1	S	1331258	Bordetella pseudohinzii
0	1	0	G	29574	Taylorella
0	1	1	S	29575	Taylorella equigenitalis
0	1	0	G	305976	Pusillimonas
0	1	1	S	2028345	Pusillimonas thiosulfatoxidans
0	1	0	G	359336	Castellaniella
0	1	0	S	75697	Castellaniella defragrans
0	1	1	S1	1437824	Castellaniella defragrans 65Phen
0	23	0	F	75682	Oxalobacteraceae
0	10	0	G	29580	Janthinobacterium
0	7	0	G1	2610881	unclassified Janthinobacterium
0	4	4	S	1644131	Janthinobacterium sp. 1_2014MBL_MicDiv
0	3	3	S	1938606	Janthinobacterium sp. LM6
0	3	3	S	29581	Janthinobacterium lividum
0	7	0	G	149698	Massilia
0	2	2	S	871742	Massilia flava
0	2	0	G1	2609279	unclassified Massilia
[truncated: 672 more rows]

## Sheet: Method ZR-HMW - Stool unspiked
Percentage of fragments covered by the clade rooted at this taxon	Number of fragments covered by the clade rooted at this taxon	Number of fragments assigned directly to this taxon	Taxa rank code	NCBI taxonomic ID number	Indented scientific name
2.74	31598	31598	U	0	unclassified
97.26	1122771	5	R	1	root
97.26	1122761	357	R1	131567	cellular organisms
93.3	1077017	1	D	2759	Eukaryota
93.3	1077014	1	D1	33154	Opisthokonta
93.3	1077002	0	K	33208	Metazoa
93.3	1077002	0	K1	6072	Eumetazoa
93.3	1077002	34	K2	33213	Bilateria
93.28	1076819	0	K3	33511	Deuterostomia
93.28	1076819	0	P	7711	Chordata
93.28	1076819	0	P1	89593	Craniata
93.28	1076819	0	P2	7742	Vertebrata
93.28	1076819	0	P3	7776	Gnathostomata
93.28	1076819	0	P4	117570	Teleostomi
93.28	1076819	0	P5	117571	Euteleostomi
93.28	1076819	0	P6	8287	Sarcopterygii
93.28	1076819	0	P7	1338369	Dipnotetrapodomorpha
93.28	1076819	0	P8	32523	Tetrapoda
93.28	1076819	72	P9	32524	Amniota
93.27	1076630	0	C	40674	Mammalia
93.27	1076630	0	C1	32525	Theria
93.27	1076630	0	C2	9347	Eutheria
93.27	1076630	432	C3	1437010	Boreoeutheria
93.09	1074560	142	C4	314145	Laurasiatheria
93.06	1074223	286	O	91561	Artiodactyla
92.96	1073111	0	O1	35497	Suina
92.96	1073111	0	F	9821	Suidae
92.96	1073111	0	G	9822	Sus
92.96	1073111	1073111	S	9823	Sus scrofa
0.07	826	0	O1	9845	Ruminantia
0.07	826	0	O2	35500	Pecora
0.07	826	164	F	9895	Bovidae
0.04	511	129	F1	9963	Caprinae
0.02	270	0	G	9922	Capra
0.02	270	270	S	9925	Capra hircus
0.01	112	0	G	9935	Ovis
0.01	112	112	S	9940	Ovis aries
0.01	151	0	F1	27592	Bovinae
0.01	151	0	G	9903	Bos
0.01	151	151	S	9913	Bos taurus
0.02	195	0	O	9787	Perissodactyla
0.02	195	0	F	9788	Equidae
0.02	195	0	G	9789	Equus
0.02	195	0	G1	35510	Equus
0.02	195	195	S	9796	Equus caballus
0.14	1638	63	C4	314146	Euarchontoglires
0.1	1118	0	C5	314147	Glires
0.1	1118	36	O	9989	Rodentia
0.08	877	0	O1	1963758	Myomorpha
0.08	877	30	O2	337687	Muroidea
0.06	670	0	F	10066	Muridae
0.06	670	34	F1	39107	Murinae
0.04	436	0	G	10114	Rattus
0.04	436	436	S	10116	Rattus norvegicus
0.02	200	0	G	10088	Mus
0.02	200	0	G1	862507	Mus
0.02	200	200	S	10090	Mus musculus
0.02	177	0	F	337677	Cricetidae
0.02	177	0	F1	10026	Cricetinae
0.02	177	0	G	10035	Mesocricetus
0.02	177	177	S	10036	Mesocricetus auratus
0.02	205	0	O1	33550	Hystricomorpha
0.02	205	0	F	10139	Caviidae
0.02	205	0	G	10140	Cavia
0.02	205	205	S	10141	Cavia porcellus
0.04	457	0	O	9443	Primates
0.04	457	0	O1	376913	Haplorrhini
0.04	457	0	O2	314293	Simiiformes
0.04	457	39	O3	9526	Catarrhini
0.02	270	0	O4	314294	Cercopithecoidea
0.02	270	0	F	9527	Cercopithecidae
0.02	270	0	F1	9528	Cercopithecinae
0.02	270	0	G	392815	Chlorocebus
0.02	270	270	S	60711	Chlorocebus sabaeus
0.01	148	0	O4	314295	Hominoidea
0.01	148	0	F	9604	Hominidae
0.01	148	0	F1	207598	Homininae
0.01	148	0	G	9605	Homo
0.01	148	148	S	9606	Homo sapiens
0.01	117	0	P10	8457	Sauropsida
0.01	117	0	P11	32561	Sauria
0.01	117	0	P12	1329799	Archelosauria
0.01	117	0	P13	8492	Archosauria
0.01	117	0	P14	436486	Dinosauria
0.01	117	0	P15	436489	Saurischia
0.01	117	0	P16	436491	Theropoda
0.01	117	0	P17	436492	Coelurosauria
0.01	117	0	C	8782	Aves
0.01	117	2	C1	8825	Neognathae
0.01	96	0	C2	1549675	Galloanserae
0.01	79	3	O	8976	Galliformes
0	57	1	F	9005	Phasianidae
0	43	0	F1	466552	Meleagridinae
0	43	0	G	9102	Meleagris
0	43	43	S	9103	Meleagris gallopavo
0	13	0	F1	9072	Phasianinae
0	13	0	G	9030	Gallus
0	13	13	S	9031	Gallus gallus
0	19	0	F	8990	Numididae
0	19	0	G	8995	Numida
0	19	19	S	8996	Numida meleagris
0	17	0	O	8826	Anseriformes
0	17	0	F	8830	Anatidae
0	17	0	F1	2068716	Anatinae
0	17	0	G	8835	Anas
0	17	17	S	8839	Anas platyrhynchos
0	19	0	O	8929	Columbiformes
0	19	0	F	8930	Columbidae
0	19	0	G	8931	Columba
0	19	19	S	8932	Columba livia
0.01	149	0	K3	33317	Protostomia
0.01	149	0	K4	1206794	Ecdysozoa
0.01	149	0	K5	88770	Panarthropoda
0.01	149	0	P	6656	Arthropoda
0.01	81	0	P1	197563	Mandibulata
0.01	81	0	P2	197562	Pancrustacea
0.01	81	0	P3	6960	Hexapoda
0.01	81	0	C	50557	Insecta
0.01	81	0	C1	85512	Dicondylia
0.01	81	0	C2	7496	Pterygota
0.01	81	0	C3	33340	Neoptera
0.01	81	1	C4	33392	Holometabola
0.01	77	0	O	7147	Diptera
0.01	62	0	O1	7148	Nematocera
0.01	62	0	O2	43786	Culicomorpha
0.01	62	0	O3	41827	Culicoidea
0.01	62	0	F	7157	Culicidae
0.01	62	0	F1	43817	Culicinae
0	33	0	F2	53550	Culicini
0	33	0	G	7174	Culex
0	33	0	G1	53527	Culex
0	33	0	G2	518105	Culex pipiens complex
0	33	33	S	7176	Culex quinquefasciatus
0	29	0	F2	1056966	Aedini
0	29	0	G	7158	Aedes
0	29	0	G1	53541	Stegomyia
0	20	20	S	7160	Aedes albopictus
0	9	9	S	7159	Aedes aegypti
0	15	0	O1	7203	Brachycera
0	15	0	O2	43733	Muscomorpha
0	15	0	O3	480118	Eremoneura
0	15	0	O4	480117	Cyclorrhapha
0	15	0	O5	43738	Schizophora
0	15	0	O6	43742	Calyptratae
0	15	0	O7	43754	Muscoidea
0	15	0	F	7366	Muscidae
0	15	0	F1	43910	Muscinae
0	15	0	F2	43911	Stomoxyini
0	15	0	G	35569	Stomoxys
0	15	15	S	35570	Stomoxys calcitrans
0	3	0	O	7399	Hymenoptera
0	3	0	O1	7400	Apocrita
0	3	0	O2	7434	Aculeata
0	3	0	O3	34735	Apoidea
0	3	0	F	7458	Apidae
0	3	0	F1	70987	Apinae
0	3	0	F2	83321	Apini
0	3	0	G	7459	Apis
0	3	3	S	7460	Apis mellifera
0.01	68	0	P1	6843	Chelicerata
0.01	68	0	C	6854	Arachnida
0.01	68	0	C1	6933	Acari
0.01	68	0	C2	6934	Parasitiformes
0.01	68	0	O	6935	Ixodida
0.01	68	0	O1	297308	Ixodoidea
0.01	68	0	F	6939	Ixodidae
0.01	68	0	F1	426442	Ixodinae
0.01	68	0	G	6944	Ixodes
0.01	68	68	S	6945	Ixodes scapularis
0	11	0	K	4751	Fungi
0	11	0	K1	451864	Dikarya
0	9	0	P	4890	Ascomycota
0	9	0	P1	716545	saccharomyceta
0	6	0	P2	147538	Pezizomycotina
0	6	0	P3	716546	leotiomyceta
0	5	0	P4	715989	sordariomyceta
0	3	0	C	147548	Leotiomycetes
0	3	0	O	5178	Helotiales
0	3	0	F	28983	Sclerotiniaceae
0	3	0	G	33196	Botrytis
0	3	0	S	40559	Botrytis cinerea
0	3	3	S1	332648	Botrytis cinerea B05.10
0	2	0	C	147550	Sordariomycetes
0	2	0	C1	222544	Sordariomycetidae
0	2	0	O	5139	Sordariales
0	2	0	F	35718	Chaetomiaceae
0	2	0	G	2609811	Thermothielavioides
0	2	0	S	2587410	Thermothielavioides terrestris
0	2	2	S1	578455	Thermothielavioides terrestris NRRL 8126
0	1	0	C	147545	Eurotiomycetes
0	1	0	C1	451871	Eurotiomycetidae
0	1	0	O	5042	Eurotiales
0	1	0	F	28568	Trichocomaceae
0	1	0	G	5094	Talaromyces
0	1	0	G1	2752542	Talaromyces sect. Islandici
0	1	1	S	121627	Talaromyces rugulosus
0	3	0	P2	147537	Saccharomycotina
0	3	0	C	4891	Saccharomycetes
0	3	0	O	4892	Saccharomycetales
0	3	1	F	4893	Saccharomycetaceae
0	1	0	G	4910	Kluyveromyces
0	1	0	S	4911	Kluyveromyces marxianus
0	1	1	S1	1003335	Kluyveromyces marxianus DMKU3-1042
0	1	0	G	4948	Torulaspora
0	1	1	S	48254	Torulaspora globosa
0	2	0	P	5204	Basidiomycota
0	2	0	P1	452284	Ustilaginomycotina
0	2	0	C	1538075	Malasseziomycetes
0	2	0	O	162474	Malasseziales
0	2	0	F	742845	Malasseziaceae
0	2	0	G	55193	Malassezia
0	2	2	S	76775	Malassezia restricta
0	2	0	D1	2698737	Sar
0	2	0	D2	33630	Alveolata
0	2	0	P	5794	Apicomplexa
0	2	0	C	422676	Aconoidasida
0	2	0	O	5819	Haemosporida
0	2	0	F	1639119	Plasmodiidae
0	2	0	G	5820	Plasmodium
0	2	0	G1	418101	Plasmodium (Vinckeia)
0	2	2	S	5861	Plasmodium yoelii
3.93	45380	104	D	2	Bacteria
3.05	35189	90	P	1224	Proteobacteria
3	34606	197	C	1236	Gammaproteobacteria
2.95	34052	31	O	72274	Pseudomonadales
2.93	33841	5	F	468	Moraxellaceae
2.93	33810	2310	G	469	Acinetobacter
1.46	16799	14752	S	40214	Acinetobacter johnsonii
0.18	2047	2047	S1	1242245	Acinetobacter johnsonii XBB1
0.7	8105	342	G1	196816	unclassified Acinetobacter
0.32	3703	3703	S	1879049	Acinetobacter sp. WCHAc010034
0.05	621	621	S	2601122	Acinetobacter sp. YH12138
0.04	465	465	S	2798861	Acinetobacter sp. CS-2
0.03	398	398	S	1758189	Acinetobacter sp. ACNIH2
0.03	397	397	S	2004646	Acinetobacter sp. WCHA55
0.03	334	334	S	2743575	Acinetobacter sp. NEB 394
0.03	293	293	S	2563897	Acinetobacter sp. 10FS3-1
0.02	286	286	S	1646498	Acinetobacter sp. TTH0-4
0.02	197	197	S	2004644	Acinetobacter sp. WCHA45
0.02	178	178	S	1608473	Acinetobacter sp. NCu2D-2
0.01	167	167	S	1407071	Acinetobacter sp. TGL-Y2
0.01	161	161	S	1808001	Acinetobacter sp. LoGeW2-3
0.01	131	131	S	1636603	Acinetobacter sp. ACNIH1
0.01	107	107	S	2004647	Acinetobacter sp. WCHAc010052
0.01	94	94	S	2079596	Acinetobacter sp. SWBY1
0.01	91	91	S	2714110	Acinetobacter sp. Marseille-Q1620
0	57	57	S	1827285	Acinetobacter sp. MYb10
0	32	32	S	2725684	Acinetobacter sp. NEB149
0	28	28	S	2781976	Acinetobacter sp. Ac-14
0	18	18	S	2609668	Acinetobacter sp. C16S1
0	5	5	S	2420305	Acinetobacter sp. FDAARGOS_560
0.09	1047	125	G1	909768	Acinetobacter calcoaceticus/baumannii complex
0.04	511	498	S	470	Acinetobacter baumannii
0	5	5	S1	400667	Acinetobacter baumannii ATCC 17978
0	3	3	S1	1400867	Acinetobacter baumannii ZW85-1
0	2	2	S1	509173	Acinetobacter baumannii AYE
0	2	2	S1	1096997	Acinetobacter baumannii BJAB0868
0	1	1	S1	945556	Acinetobacter baumannii D1279779
0.01	132	121	S	48296	Acinetobacter pittii
0	11	11	S1	871585	Acinetobacter pittii PHEA-2
0.01	127	127	S	1530123	Acinetobacter seifertii
0.01	64	64	S	471	Acinetobacter calcoaceticus
0	55	48	S	106654	Acinetobacter nosocomialis
0	7	7	S1	1343071	Acinetobacter nosocomialis M2
0	33	33	S	1785128	Acinetobacter lactucae
0.08	947	947	S	2136182	Acinetobacter cumulans
0.07	837	837	S	756892	Acinetobacter indicus
0.04	441	441	S	108981	Acinetobacter schindleri
0.04	414	414	S	1879050	Acinetobacter wuhouensis
0.03	294	294	S	2006115	Acinetobacter piscicola
0.02	253	195	S	40216	Acinetobacter radioresistens
0.01	58	58	S1	981334	Acinetobacter radioresistens DSM 6976 = NBRC 102413 = CIP 103788
0.02	188	188	S	108980	Acinetobacter ursingii
0.01	173	173	S	29430	Acinetobacter haemolyticus
0.01	152	152	S	202954	Acinetobacter tandoii
0.01	148	148	S	2715163	Acinetobacter lanii
0.01	148	148	S	2004650	Acinetobacter chinensis
0.01	147	147	S	28090	Acinetobacter lwoffii
0.01	144	144	S	2715164	Acinetobacter shaoyimingii
0.01	141	141	S	106648	Acinetobacter bereziniae
0.01	137	137	S	2662362	Acinetobacter wanghuae
0.01	130	130	S	1871111	Acinetobacter defluvii
0.01	111	0	S	1148157	Acinetobacter oleivorans
0.01	111	111	S1	436717	Acinetobacter oleivorans DR1
0.01	95	95	S	70346	Acinetobacter variabilis
0.01	90	90	S	1324350	Acinetobacter equi
0.01	77	77	S	134534	Acinetobacter gyllenbergii
0.01	76	76	S	40215	Acinetobacter junii
0.01	76	76	S	202956	Acinetobacter towneri
0.01	69	69	S	487316	Acinetobacter soli
0.01	67	67	S	70348	Acinetobacter dispersus
0.01	61	61	S	106649	Acinetobacter guillouiae
0	48	48	S	1789224	Acinetobacter larvae
0	45	45	S	52133	Acinetobacter venetianus
0	40	0	S	202950	Acinetobacter baylyi
0	40	40	S1	62977	Acinetobacter baylyi ADP1
0	20	0	G	475	Moraxella
0	17	17	S	34062	Moraxella osloensis
0	2	2	S	386891	Moraxella bovoculi
0	1	1	S	480	Moraxella catarrhalis
0	6	2	G	497	Psychrobacter
0	3	2	G1	196806	unclassified Psychrobacter
0	1	1	S	1699622	Psychrobacter sp. P2G3
0	1	1	S	45610	Psychrobacter urativorans
0.02	180	0	F	135621	Pseudomonadaceae
0.02	174	21	G	286	Pseudomonas
0.01	59	10	G1	196821	unclassified Pseudomonas
0	17	17	S	1758730	Pseudomonas sp. BIOMIG1BAC
0	3	3	S	2605424	Pseudomonas sp. J380
0	3	3	S	2169583	Pseudomonas sp. SXM-1
0	3	3	S	1573718	Pseudomonas sp. S34
0	3	3	S	2725477	Pseudomonas sp. TUM18999
0	2	2	S	1636610	Pseudomonas sp. PONIH3
0	2	2	S	2518644	Pseudomonas sp. SNU WT1
0	2	2	S	1173273	Pseudomonas sp. R2-37-08W
0	1	1	S	2559074	Pseudomonas sp. S150
0	1	1	S	2604941	Pseudomonas sp. C27(2019)
0	1	1	S	2599595	Pseudomonas sp. NP-1
0	1	1	S	1573711	Pseudomonas sp. R76
0	1	1	S	2706126	Pseudomonas sp. OIL-1
0	1	1	S	2587845	Pseudomonas sp. THAF7b
0	1	1	S	2049589	Pseudomonas sp. HLS-6
0	1	1	S	2069256	Pseudomonas sp. XWY-1
0	1	1	S	2201356	Pseudomonas sp. 31-12
0	1	1	S	2320270	Pseudomonas sp. DG56-2
0	1	1	S	2762896	Pseudomonas sp. MPDS
0	1	1	S	69328	Pseudomonas sp. VLB120
0	1	1	S	658644	Pseudomonas sp. R5-89-07
0	1	1	S	2067572	Pseudomonas sp. NC02
0	26	2	G1	136845	Pseudomonas putida group
0	22	17	S	303	Pseudomonas putida
0	3	3	S1	1211579	Pseudomonas putida NBRC 14164
0	1	1	S1	1193499	Pseudomonas putida SJTE-1
0	1	1	S1	1384061	Pseudomonas putida S13.1.2
0	1	0	S	47880	Pseudomonas fulva
0	1	1	S1	743720	Pseudomonas fulva 12-X
0	1	1	S	76759	Pseudomonas monteilii
0	18	1	G1	136843	Pseudomonas fluorescens group
0	7	4	S	294	Pseudomonas fluorescens
0	2	2	S1	1221522	Pseudomonas fluorescens NCIMB 11764
0	1	1	S1	216595	Pseudomonas fluorescens SBW25
0	3	3	S	47878	Pseudomonas azotoformans
0	2	2	S	47879	Pseudomonas corrugata
0	1	1	S	75588	Pseudomonas libanensis
0	1	0	S	75612	Pseudomonas mandelii
0	1	1	S1	1147786	Pseudomonas mandelii JR-1
0	1	1	S	76758	Pseudomonas orientalis
0	1	1	S	200450	Pseudomonas trivialis
0	1	0	S	200451	Pseudomonas poae
0	1	1	S1	1282356	Pseudomonas poae RE*1-1-14
0	10	1	G1	136841	Pseudomonas aeruginosa group
0	7	7	S	287	Pseudomonas aeruginosa
0	1	0	S	53412	Pseudomonas resinovorans
0	1	1	S1	1245471	Pseudomonas resinovorans NBRC 106553
0	1	0	G2	627141	Pseudomonas nitroreducens/multiresinivorans group
0	1	1	S	46680	Pseudomonas nitroreducens
0	10	1	G1	136849	Pseudomonas syringae group
0	3	0	S	36746	Pseudomonas cichorii
0	3	3	S1	1441629	Pseudomonas cichorii JBC1
0	2	0	G2	251695	Pseudomonas syringae group genomosp. 1
0	2	0	S	317	Pseudomonas syringae
0	2	2	S1	1357279	Pseudomonas syringae CC1557
0	2	0	G2	2775504	unclassified Pseudomonas syringae group
0	2	2	S	1206777	Pseudomonas sp. Lz4W
0	1	1	S	53409	Pseudomonas coronafaciens
0	1	1	S	1190415	Pseudomonas asturiensis
0	9	0	G1	136842	Pseudomonas chlororaphis group
0	5	5	S	86185	Pseudomonas lundensis
0	3	3	S	296	Pseudomonas fragi
0	1	1	S	587753	Pseudomonas chlororaphis
0	8	0	G1	136846	Pseudomonas stutzeri group
0	7	0	G2	578833	Pseudomonas stutzeri subgroup
0	7	5	S	316	Pseudomonas stutzeri
0	2	2	S1	1196835	Pseudomonas stutzeri CCUG 29243
0	1	1	S	74829	Pseudomonas balearica
0	3	3	S	122355	Pseudomonas psychrophila
0	2	2	S	237609	Pseudomonas alkylphenolica
0	1	1	S	65741	Pseudomonas knackmussii
0	1	1	S	319939	Pseudomonas otitidis
0	1	1	S	312306	Pseudomonas entomophila
0	1	1	S	1788301	Pseudomonas versuta
0	1	1	S	158627	Pseudomonas graminis
0	1	1	S	2505979	Pseudomonas viciae
0	1	0	G1	136844	Pseudomonas pertucinogena group
0	1	1	S	43306	Pseudomonas denitrificans (nom. rej.)
0	1	1	S	104087	Pseudomonas frederiksbergensis
0	5	0	F1	351	Azotobacter group
0	5	0	G	352	Azotobacter
0	4	4	S	69964	Azotobacter salinestris
0	1	1	S	353	Azotobacter chroococcum
0	1	0	G	2758906	Entomomonas
0	1	1	S	2213226	Entomomonas moraniae
0.02	197	12	O	91347	Enterobacterales
0.01	104	14	F	543	Enterobacteriaceae
0	27	2	G	561	Escherichia
0	20	19	S	562	Escherichia coli
0	1	1	S1	83334	Escherichia coli O157:H7
0	5	5	S	564	Escherichia fergusonii
0	23	5	G	570	Klebsiella
0	8	8	S	573	Klebsiella pneumoniae
0	4	4	S	571	Klebsiella oxytoca
0	3	3	S	1463165	Klebsiella quasipneumoniae
0	2	2	S	548	Klebsiella aerogenes
0	1	1	S	2489010	Klebsiella africana
0	9	1	G	544	Citrobacter
0	5	1	G1	2644389	unclassified Citrobacter
0	2	2	S	2566012	Citrobacter sp. CF971
0	1	1	S	2742678	Citrobacter sp. RHBSTW-01044
0	1	1	S	2742653	Citrobacter sp. RHBSTW-00524
0	2	0	G1	1344959	Citrobacter freundii complex
0	2	2	S	546	Citrobacter freundii
0	1	1	S	545	Citrobacter koseri
0	8	2	G	547	Enterobacter
0	4	0	G1	354276	Enterobacter cloacae complex
0	1	1	S	550	Enterobacter cloacae
0	1	1	S	158836	Enterobacter hormaechei
0	1	1	S	208224	Enterobacter kobei
0	1	0	G2	2757714	unclassified Enterobacter cloacae complex
0	1	1	S	2077137	Enterobacter cloacae complex sp. FDA-CDC-AR_0132
0	1	1	S	2478464	Enterobacter oligotrophicus
0	1	0	G1	2608935	unclassified Enterobacter
0	1	1	S	2596949	Enterobacter sp. E76
0	8	1	G	590	Salmonella
0	6	4	S	28901	Salmonella enterica
0	2	0	S1	59201	Salmonella enterica subsp. enterica
0	2	2	S2	340189	Salmonella enterica subsp. enterica serovar Manhattan
0	1	1	S	54736	Salmonella bongori
0	8	2	G	160674	Raoultella
0	5	5	S	575	Raoultella planticola
0	1	1	S	54291	Raoultella ornithinolytica
0	2	0	G	1330546	Pluralibacter
0	2	2	S	1334193	[Enterobacter] lignolyticus
0	2	0	G	83654	Leclercia
0	2	2	S	83655	Leclercia adecarboxylata
0	1	0	F1	191675	Enterobacteriaceae incertae sedis
0	1	0	F2	84563	ant, tsetse, mealybug, aphid, etc. endosymbionts
0	1	0	G	1906657	Candidatus Doolittlea
0	1	1	S	1778262	Candidatus Doolittlea endobia
0	1	0	G	1330547	Kosakonia
0	1	1	S	283686	Kosakonia radicincitans
0	1	0	G	579	Kluyvera
0	1	1	S	61648	Kluyvera intermedia
0	28	0	F	1903411	Yersiniaceae
0	13	5	G	613	Serratia
0	4	4	S	615	Serratia marcescens
0	1	1	S	47917	Serratia fonticola
0	1	1	S	82996	Serratia plymuthica
0	1	1	S	138074	Serratia symbiotica
0	1	0	G1	2647522	unclassified Serratia
0	1	1	S	2448483	Serratia sp. 3ACOL1
0	10	2	G	629	Yersinia
0	3	0	G1	2653513	unclassified Yersinia
0	3	3	S	1179669	Yersinia sp. KBS0713
0	2	2	S	29486	Yersinia ruckeri
0	1	1	S	29484	Yersinia frederiksenii
0	1	0	S	33060	Yersinia mollaretii
0	1	1	S1	349967	Yersinia mollaretii ATCC 43969
0	1	1	G1	1649845	Yersinia pseudotuberculosis complex
0	5	0	G	34037	Rahnella
0	5	0	G1	2635087	unclassified Rahnella
0	5	5	S	1805933	Rahnella sp. ERMR1:05
0	28	0	F	1903414	Morganellaceae
0	10	1	G	586	Providencia
0	5	5	S	587	Providencia rettgeri
0	4	4	S	158850	Providencia rustigianii
0	8	0	G	583	Proteus
0	6	6	S	584	Proteus mirabilis
0	1	1	S	585	Proteus vulgaris
0	1	1	S	183417	Proteus hauseri
0	5	0	G	626	Xenorhabdus
0	5	5	S	351671	Xenorhabdus doucetiae
0	3	0	G	637	Arsenophonus
0	3	0	G1	2627083	unclassified Arsenophonus
0	3	3	S	1231049	Arsenophonus endosymbiont of Aphis craccivora
0	1	0	G	581	Morganella
0	1	1	S	582	Morganella morganii
0	1	0	G	29487	Photorhabdus
0	1	1	S	230089	Photorhabdus thracensis
0	10	0	F	1903409	Erwiniaceae
0	8	1	G	53335	Pantoea
0	2	2	S	1076550	Pantoea rwandensis
0	2	0	G1	2630326	unclassified Pantoea
0	1	1	S	592316	Pantoea sp. At-9b
0	1	1	S	2490851	Pantoea sp. CCBC3-3-1
0	1	1	S	553	Pantoea ananatis
0	1	1	S	59814	Pantoea dispersa
0	1	1	S	66269	Pantoea stewartii
0	1	0	G	82986	Tatumella
0	1	1	S	82987	Tatumella ptyseos
0	1	0	G	2100764	Mixta
0	1	1	S	665913	Mixta calida
0	6	0	F	1903410	Pectobacteriaceae
0	4	0	G	122277	Pectobacterium
0	3	3	S	180957	Pectobacterium brasiliense
0	1	1	S	2488639	Pectobacterium versatile
0	2	0	G	204037	Dickeya
0	2	2	S	204042	Dickeya zeae
0	6	0	F	1903412	Hafniaceae
0	4	2	G	635	Edwardsiella
0	2	2	S	93378	Edwardsiella hoshinae
0	2	0	G	568	Hafnia
0	2	2	S	569	Hafnia alvei
0	3	0	F	1903416	Budviciaceae
0	1	0	G	82980	Leminorella
0	1	1	S	158841	Leminorella richardii
0	1	0	G	82984	Pragia
0	1	1	S	82985	Pragia fontium
0	1	0	G	2810357	Jinshanibacter
0	1	1	S	2498113	Jinshanibacter zhutongyuii
0	42	0	O	135622	Alteromonadales
0	22	0	F	267890	Shewanellaceae
0	21	3	G	22	Shewanella
0	7	0	G1	196818	unclassified Shewanella
0	6	6	S	1930557	Shewanella sp. FDAARGOS_354
0	1	1	S	94122	Shewanella sp. ANA-3
0	4	2	S	62322	Shewanella baltica
0	2	2	S1	693974	Shewanella baltica BA175
0	3	2	S	24	Shewanella putrefaciens
0	1	1	S1	399804	Shewanella putrefaciens 200
0	2	0	S	359303	Shewanella loihica
0	2	2	S1	323850	Shewanella loihica PV-4
0	1	1	S	150120	Shewanella livingstonensis
0	1	1	S	238836	Shewanella donghaensis
0	1	0	G	2547964	Parashewanella
0	1	1	S	342950	Parashewanella spongiae
0	10	1	F	72275	Alteromonadaceae
0	6	0	G	2742	Marinobacter
0	3	0	S	2743	Marinobacter hydrocarbonoclasticus
0	3	3	S1	1163748	Marinobacter hydrocarbonoclasticus ATCC 49840
0	3	3	S	1420917	Marinobacter salarius
0	2	2	G	226	Alteromonas
0	1	0	G	1621534	Paraglaciecola
0	1	0	S	326544	Paraglaciecola psychrophila
0	1	1	S1	1129794	Paraglaciecola psychrophila 170
0	5	0	F	267888	Pseudoalteromonadaceae
0	5	1	G	53246	Pseudoalteromonas
0	1	1	S	1348114	Pseudoalteromonas piratica
0	1	1	S	43658	Pseudoalteromonas rubra
0	1	0	S	298657	Pseudoalteromonas spongiae
0	1	1	S1	1117319	Pseudoalteromonas spongiae UST010723-006
0	1	0	G1	194690	unclassified Pseudoalteromonas
0	1	1	S	1709477	Pseudoalteromonas sp. R3
0	5	0	F	267889	Colwelliaceae
0	4	0	G	1518149	Thalassotalea
0	4	0	G1	2614972	unclassified Thalassotalea
0	3	3	S	2769490	Thalassotalea sp. LPB0316
0	1	1	S	2594005	Thalassotalea sp. PS06
0	1	0	G	28228	Colwellia
0	1	0	G1	196834	unclassified Colwellia
0	1	1	S	2689569	Colwellia sp. 20A7
0	33	0	O	135614	Xanthomonadales
0	31	1	F	32033	Xanthomonadaceae
0	20	0	G	40323	Stenotrophomonas
0	18	0	G1	995085	Stenotrophomonas maltophilia group
0	18	16	S	40324	Stenotrophomonas maltophilia
0	2	2	S1	868597	Stenotrophomonas maltophilia JV3
0	1	1	S	128780	Stenotrophomonas acidaminiphila
0	1	0	G1	196198	unclassified Stenotrophomonas
0	1	1	S	2303750	Stenotrophomonas sp. G4
0	5	1	G	338	Xanthomonas
0	2	1	S	56454	Xanthomonas hortorum
0	1	1	S1	707209	Xanthomonas hortorum pv. vitians
0	1	0	G1	643453	Xanthomonas citri group
0	1	0	S	346	Xanthomonas citri
0	1	1	S1	473423	Xanthomonas citri pv. phaseoli var. fuscans
0	1	0	S	339	Xanthomonas campestris
0	1	1	S1	359385	Xanthomonas campestris pv. raphani
0	2	0	G	68	Lysobacter
0	1	1	S	453783	Lysobacter soli
0	1	1	S	2698682	Lysobacter oculi
0	1	0	G	83614	Luteimonas
0	1	0	G1	2629088	unclassified Luteimonas
0	1	1	S	2508168	Luteimonas sp. YGD11-2
0	1	0	G	83618	Pseudoxanthomonas
0	1	0	S	314722	Pseudoxanthomonas suwonensis
0	1	1	S1	743721	Pseudoxanthomonas suwonensis 11-1
0	1	0	G	141948	Thermomonas
0	1	0	G1	2633315	unclassified Thermomonas
0	1	1	S	2771436	Thermomonas sp. XSG
0	2	0	F	1775411	Rhodanobacteraceae
0	1	0	G	323413	Dokdonella
0	1	0	S	323415	Dokdonella koreensis
0	1	1	S1	1300342	Dokdonella koreensis DS-123
0	1	0	G	2233801	Ahniella
0	1	1	S	2021234	Ahniella affigens
0	23	0	O	135623	Vibrionales
0	23	1	F	641	Vibrionaceae
0	19	2	G	662	Vibrio
0	5	1	G1	717610	Vibrio harveyi group
0	2	2	S	670	Vibrio parahaemolyticus
0	2	2	S	190895	Vibrio rotiferianus
0	2	2	S	675	Vibrio cincinnatiensis
0	2	2	S	2479546	Vibrio zhugei
0	1	1	S	672	Vibrio vulnificus
0	1	1	S	1381081	Vibrio panuliri
0	1	1	S	190893	Vibrio coralliilyticus
0	1	1	S	170673	Vibrio kanaloae
0	1	1	G1	1891919	Vibrio oreintalis group
0	1	1	S	1918945	Vibrio spartinae
0	1	1	S	676	Vibrio fluvialis
0	1	1	S	674	Vibrio mimicus
0	2	0	G	657	Photobacterium
0	2	2	S	38293	Photobacterium damselae
0	1	0	G	511678	Aliivibrio
0	1	0	S	668	Aliivibrio fischeri
0	1	1	S1	312309	Aliivibrio fischeri ES114
0	21	0	O	135619	Oceanospirillales
0	13	0	F	28256	Halomonadaceae
0	10	2	G	2745	Halomonas
0	6	3	G1	2609666	unclassified Halomonas
0	1	1	S	2785909	Halomonas sp. A40-4
0	1	1	S	1971364	Halomonas sp. GT
0	1	1	S	2562282	Halomonas sp. Y2R2
0	1	1	S	29570	Halomonas meridiana
0	1	1	S	664683	Halomonas titanicae
0	2	0	F1	114403	Zymobacter group
0	2	0	G	33073	Zymobacter
0	2	2	S	33074	Zymobacter palmae
0	1	0	G	42054	Chromohalobacter
0	1	0	S	158080	Chromohalobacter salexigens
0	1	1	S1	290398	Chromohalobacter salexigens DSM 3043
0	3	0	F	135620	Oceanospirillaceae
0	1	0	G	28253	Marinomonas
0	1	1	S	383750	Marinomonas arctica
0	1	0	G	187492	Thalassolituus
0	1	0	S	187493	Thalassolituus oleivorans
0	1	1	S1	1298593	Thalassolituus oleivorans MIL-1
0	1	0	G	515417	Amphritea
0	1	0	S	452627	Amphritea japonica
0	1	1	S1	1278309	Amphritea japonica ATCC BAA-1530
0	2	0	F	224379	Hahellaceae
0	1	0	G	158481	Hahella
0	1	0	G1	2624107	unclassified Hahella
0	1	1	S	1628392	Hahella sp. KA22
0	1	0	G	2768738	Spartinivicinus
0	1	1	S	2683272	Spartinivicinus ruber
0	1	0	F	255527	Saccharospirillaceae
0	1	0	G	230494	Reinekea
0	1	1	S	1336806	Reinekea forsetii
0	1	0	F	449732	Litoricolaceae
0	1	0	G	418700	Litoricola
0	1	1	S	418701	Litoricola lipolytica
0	1	0	F	1920240	Kangiellaceae
0	1	0	G	261963	Kangiella
0	1	1	S	1561924	Kangiella profundi
0	11	0	O	135625	Pasteurellales
0	11	0	F	712	Pasteurellaceae
0	3	0	G	745	Pasteurella
0	3	3	S	747	Pasteurella multocida
0	2	2	G	724	Haemophilus
0	2	0	G	75984	Mannheimia
0	1	1	S	75985	Mannheimia haemolytica
0	1	1	S	85402	Mannheimia granulomatis
0	1	0	G	713	Actinobacillus
0	1	1	S	189834	Actinobacillus porcitonsillarum
0	1	0	G	155493	Gallibacterium
0	1	0	S	750	Gallibacterium anatis
0	1	1	S1	1005058	Gallibacterium anatis UMN179
0	1	0	G	214906	Histophilus
0	1	1	S	731	Histophilus somni
0	1	0	G	416916	Aggregatibacter
0	1	1	S	732	Aggregatibacter aphrophilus
0	8	0	O	135618	Methylococcales
0	8	0	F	403	Methylococcaceae
0	6	0	G	73778	Methylocaldum
0	6	6	S	1432792	Methylocaldum marinum
0	1	0	G	416	Methylomonas
0	1	0	S	421	Methylomonas methanica
0	1	1	S1	857087	Methylomonas methanica MC09
0	1	0	G	762296	Methylovulum
0	1	1	S	1704499	Methylovulum psychrotolerans
0	6	0	O	1706369	Cellvibrionales
0	4	0	F	1706371	Cellvibrionaceae
0	3	0	G	10	Cellvibrio
0	3	0	G1	2624793	unclassified Cellvibrio
0	2	2	S	1945512	Cellvibrio sp. PSBB023
0	1	1	S	454662	Cellvibrio sp. KY-YJ-3
0	1	0	G	316625	Saccharophagus
0	1	0	S	86304	Saccharophagus degradans
0	1	1	S1	203122	Saccharophagus degradans 2-40
0	2	0	F	1706373	Microbulbiferaceae
0	2	0	G	48073	Microbulbifer
0	2	2	S	48074	Microbulbifer hydrolyticus
0	5	0	O	135624	Aeromonadales
0	4	0	F	84642	Aeromonadaceae
0	3	0	G	642	Aeromonas
0	2	2	S	644	Aeromonas hydrophila
0	1	0	G1	257493	unclassified Aeromonas
0	1	1	S	1636609	Aeromonas sp. ASNIH4
0	1	0	G	129577	Oceanimonas
0	1	0	G1	2636315	unclassified Oceanimonas
0	1	1	S	511062	Oceanimonas sp. GK1
0	1	0	F	83763	Succinivibrionaceae
0	1	0	G	83770	Succinivibrio
0	1	1	S	83771	Succinivibrio dextrinosolvens
0	4	0	O	135613	Chromatiales
0	1	0	F	1046	Chromatiaceae
0	1	0	G	1227	Nitrosococcus
0	1	0	S	1229	Nitrosococcus oceani
0	1	1	S1	323261	Nitrosococcus oceani ATCC 19707
0	1	0	F	72276	Ectothiorhodospiraceae
0	1	0	G	1335745	Spiribacter
0	1	0	S	1335746	Spiribacter salinus
0	1	1	S1	1260251	Spiribacter salinus M19-40
0	1	0	F	449719	Granulosicoccaceae
0	1	0	G	437504	Granulosicoccus
0	1	0	S	437505	Granulosicoccus antarcticus
0	1	1	S1	1192854	Granulosicoccus antarcticus IMCC3135
0	1	0	O1	451214	Chromatiales incertae sedis
0	1	0	G	1273155	Thiohalobacter
0	1	0	G1	2631224	unclassified Thiohalobacter
0	1	1	S	2795687	Thiohalobacter sp. COW1
0	3	0	O	1775403	Nevskiales
0	2	0	F	2689614	Steroidobacteraceae
0	2	0	G	469322	Steroidobacter
0	2	2	S	465721	Steroidobacter denitrificans
0	1	0	F	568386	Sinobacteraceae
0	1	0	G	413435	Solimonas
0	1	0	G1	2637139	unclassified Solimonas
0	1	1	S	2303331	Solimonas sp. K1W22B-7
0	2	0	O	118969	Legionellales
0	2	0	F	444	Legionellaceae
0	2	0	G	445	Legionella
0	1	1	S	45067	Legionella lansingensis
0	1	1	S	28087	Legionella sainthelensi
0	1	0	O	72273	Thiotrichales
0	1	0	F	34064	Francisellaceae
0	1	1	G	262	Francisella
0	1	0	C1	118884	Gammaproteobacteria incertae sedis
0	1	0	G	349742	Sedimenticola
0	1	1	S	1543721	Sedimenticola thiotaurini
0.03	317	2	C	28216	Betaproteobacteria
0.02	281	4	O	80840	Burkholderiales
0.02	174	4	F	80864	Comamonadaceae
0.01	123	1	G	34072	Variovorax
0.01	90	9	G1	663243	unclassified Variovorax
0	22	22	S	2762322	Variovorax sp. PAMC26660
0	17	17	S	1795631	Variovorax sp. PAMC 28711
0	17	17	S	2126319	Variovorax sp. PMC12
0	8	8	S	2762323	Variovorax sp. PAMC28562
0	4	4	S	434009	Variovorax sp. PBL-H6
0	4	4	S	662548	Variovorax sp. RA8
0	4	4	S	2774875	Variovorax sp. 38R
0	2	2	S	207745	Variovorax sp. WDL1
0	1	1	S	282217	Variovorax sp. SRS16
0	1	1	S	434008	Variovorax sp. PBS-H4
0	1	1	S	434014	Variovorax sp. PBL-E5
0	30	6	S	34073	Variovorax paradoxus
0	15	15	S1	595537	Variovorax paradoxus EPS
0	5	5	S1	543728	Variovorax paradoxus S110
0	4	4	S1	1246301	Variovorax paradoxus B4
0	2	2	S	436515	Variovorax boronicumulans
0	11	3	G	80865	Delftia
0	8	8	S	80866	Delftia acidovorans
0	9	2	G	283	Comamonas
0	4	3	S	285	Comamonas testosteroni
0	1	1	S1	1392005	Comamonas testosteroni TK102
0	2	2	S	225992	Comamonas kerstersii
0	1	1	S	363952	Comamonas thiooxydans
0	8	0	G	215579	Schlegelella
0	8	8	S	215580	Schlegelella thermodepolymerans
0	6	1	G	12916	Acidovorax
0	3	1	G1	2684926	unclassified Acidovorax
0	1	1	S	358220	Acidovorax sp. KKS102
0	1	1	S	2714923	Acidovorax sp. HDW3
0	1	0	S	80867	Acidovorax avenae
0	1	0	S1	80870	Acidovorax avenae subsp. avenae
0	1	1	S2	643561	Acidovorax avenae subsp. avenae ATCC 19860
0	1	1	S	553814	Acidovorax carolinensis
0	3	0	G	238749	Diaphorobacter
0	1	1	S	1288495	Diaphorobacter aerolatus
0	1	1	S	1546149	Diaphorobacter polyhydroxybutyrativorans
0	1	1	S	1715720	Diaphorobacter ruginosibacter
0	3	0	G	683756	Kinneretia
0	3	0	G1	2632542	unclassified Kinneretia
0	3	3	S	2714952	Kinneretia sp. DAIF2
0	2	0	G	28065	Rhodoferax
0	2	2	S	1842727	Rhodoferax koreense
0	2	0	G	47420	Hydrogenophaga
0	1	1	S	47421	Hydrogenophaga pseudoflava
0	1	0	G1	2610897	unclassified Hydrogenophaga
0	1	1	S	2651974	Hydrogenophaga sp. BPS33
0	2	0	G	52972	Polaromonas
0	2	1	G1	2638319	unclassified Polaromonas
0	1	1	S	2268087	Polaromonas sp. SP1
0	1	0	G	2490452	Serpentinomonas
0	1	1	S	1458425	Serpentinomonas raichei
0	45	1	F	119060	Burkholderiaceae
0	20	1	G	32008	Burkholderia
0	10	2	G1	87882	Burkholderia cepacia complex
0	4	4	S	488447	Burkholderia contaminans
0	2	2	S	292	Burkholderia cepacia
0	1	1	S	87883	Burkholderia multivorans
0	1	1	S	482957	Burkholderia lata
0	4	1	G1	111527	pseudomallei group
0	3	3	S	28450	Burkholderia pseudomallei
0	4	0	G1	2613784	unclassified Burkholderia
0	3	3	S	1740163	Burkholderia sp. Bp7605
0	1	1	S	758796	Burkholderia sp. RPE67
0	1	1	S	337	Burkholderia glumae
0	16	3	G	48736	Ralstonia
0	8	8	S	190721	Ralstonia insidiosa
0	3	1	S	329	Ralstonia pickettii
0	2	2	S1	402626	Ralstonia pickettii 12J
0	2	2	S	305	Ralstonia solanacearum
0	2	1	G	106589	Cupriavidus
0	1	1	S	68895	Cupriavidus basilensis
0	1	0	G	44013	Polynucleobacter
0	1	0	G1	2640945	unclassified Polynucleobacter
0	1	1	S	1743174	Polynucleobacter sp. MWH-UH21B
0	1	0	G	47670	Lautropia
0	1	1	S	47671	Lautropia mirabilis
0	1	0	G	93217	Pandoraea
0	1	1	S	93220	Pandoraea pnomenusa
0	1	0	G	131079	Limnobacter
0	1	0	G1	2630203	unclassified Limnobacter
0	1	1	S	2732163	Limnobacter sp. SAORIC-580
0	1	0	G	1822464	Paraburkholderia
0	1	1	S	1761016	Paraburkholderia caffeinilytica
0	1	0	G	2680021	Ephemeroptericola
0	1	1	S	2268024	Ephemeroptericola cinctiostellae
0	26	0	F	75682	Oxalobacteraceae
0	12	0	G	29580	Janthinobacterium
0	12	0	G1	2610881	unclassified Janthinobacterium
0	7	7	S	1644131	Janthinobacterium sp. 1_2014MBL_MicDiv
0	2	2	S	2590869	Janthinobacterium sp. SNU WT3
0	1	1	S	375286	Janthinobacterium sp. Marseille
0	1	1	S	1537274	Janthinobacterium sp. HH102
0	1	1	S	1938606	Janthinobacterium sp. LM6
0	7	0	G	149698	Massilia
0	6	1	G1	2609279	unclassified Massilia
0	2	2	S	1678028	Massilia sp. NR 4-1
0	2	2	S	2769491	Massilia sp. LPB0304
0	1	1	S	1707785	Massilia sp. WG5
0	1	1	S	321983	Massilia albidiflava
0	3	0	G	401469	Undibacterium
0	2	2	S	401471	Undibacterium parvum
0	1	1	G1	2630295	unclassified Undibacterium
0	2	0	G	202907	Collimonas
0	1	1	S	158899	Collimonas fungivorans
0	1	1	S	279058	Collimonas arenae
0	1	0	G	963	Herbaspirillum
0	1	1	S	863372	Herbaspirillum huttiense
0	1	0	G	75654	Duganella
0	1	0	G1	2636909	unclassified Duganella
0	1	1	S	2728021	Duganella sp. AF9R3
0	22	0	F	506	Alcaligenaceae
0	8	0	G	517	Bordetella
0	4	4	S	1331258	Bordetella pseudohinzii
0	2	2	S	463040	Bordetella genomosp. 13
0	1	1	S	123899	Bordetella trematum
0	1	0	G1	2630031	unclassified Bordetella
0	1	1	S	1697043	Bordetella sp. H567
0	5	0	G	222	Achromobacter
0	2	2	S	217203	Achromobacter spanius
0	2	2	S	1353889	Achromobacter pestifer
0	1	1	S	85698	Achromobacter xylosoxidans
0	5	0	G	507	Alcaligenes
0	5	5	S	511	Alcaligenes faecalis
0	1	0	G	90243	Oligella
0	1	1	S	90244	Oligella ureolytica
0	1	0	G	152267	Pigmentiphaga
0	1	1	S	1940612	Pigmentiphaga aceris
0	1	0	G	290425	Advenella
0	1	0	S	310575	Advenella kashmirensis
0	1	1	S1	1036672	Advenella kashmirensis WT001
0	1	0	G	1921582	Orrella
0	1	1	S	1851544	Orrella dioscoreae
0	9	1	O1	224471	Burkholderiales genera incertae sedis
0	1	0	G	34102	Sphaerotilus
0	1	0	S	34103	Sphaerotilus natans
0	1	1	S1	639200	Sphaerotilus natans subsp. sulfidivorans
0	1	0	G	54066	Xylophilus
0	1	1	S	2697032	Xylophilus rhododendri
0	1	0	G	65047	Mitsuaria
0	1	0	G1	2648776	unclassified Mitsuaria
0	1	1	S	1658665	Mitsuaria sp. 7
0	1	0	G	92793	Aquabacterium
0	1	1	S	1296669	Aquabacterium olei
0	1	0	G	93681	Roseateles
0	1	1	S	76731	Roseateles depolymerans
0	1	0	G	212743	Rhizobacter
0	1	1	S	946333	Rhizobacter gummiphilus
0	1	0	G	316612	Methylibium
0	1	0	S	105560	Methylibium petroleiphilum
0	1	1	S1	420662	Methylibium petroleiphilum PM1
0	1	0	G	644355	Inhella
0	1	1	S	392593	Inhella inkyongensis
0	1	0	F	995019	Sutterellaceae
0	1	0	G	40544	Sutterella
0	1	1	S	2584944	Sutterella faecalis
0	26	0	O	206351	Neisseriales
0	18	0	F	481	Neisseriaceae
0	13	4	G	482	Neisseria
0	3	3	S	194197	Neisseria dentiae
0	2	2	S	326522	Neisseria animaloris
0	1	1	S	1815583	Neisseria musculi
0	1	1	S	607711	Neisseria wadsworthii
0	1	1	S	326523	Neisseria zoodegmatis
0	1	1	S	267212	Neisseria bacilliformis
0	3	0	G	32257	Kingella
0	2	2	S	504	Kingella kingae
0	1	1	S	502	Kingella denitrificans
0	1	0	G	71	Simonsiella
0	1	0	S	72	Simonsiella muelleri
0	1	1	S1	641147	Simonsiella muelleri ATCC 29453
0	1	0	G	194195	Alysiella
0	1	1	S	194196	Alysiella filiformis
0	8	0	F	1499392	Chromobacteriaceae
0	3	0	F1	90153	Chromobacterium group
0	3	0	G	535	Chromobacterium
0	1	1	S	1108595	Chromobacterium vaccinii
0	1	1	S	1778675	Chromobacterium rhizoryzae
0	1	0	G1	2641838	unclassified Chromobacterium
0	1	1	S	2292447	Chromobacterium sp. Rain0013
0	2	0	G	407217	Aquitalea
0	1	1	S	332411	Aquitalea magnusonii
0	1	0	G1	2628611	unclassified Aquitalea
0	1	1	S	1590041	Aquitalea sp. USM4
0	1	0	G	187	Aquaspirillum
0	1	0	G1	2620219	unclassified Aquaspirillum
0	1	1	S	1938604	Aquaspirillum sp. LM1
0	1	0	G	168470	Laribacter
0	1	0	S	168471	Laribacter hongkongensis
0	1	1	S1	557598	Laribacter hongkongensis HLHK9
0	1	0	G	230666	Chitinibacter
0	1	0	G1	2619399	unclassified Chitinibacter
0	1	1	S	2739434	Chitinibacter sp. 2T18
0	5	0	O	206389	Rhodocyclales
0	4	0	F	75787	Rhodocyclaceae
0	3	0	G	146937	Azospira
0	2	0	S	146939	Dechlorosoma suillum
0	2	2	S1	640081	Azospira oryzae PS
0	1	0	G1	2609269	unclassified Azospira
0	1	1	S	1765049	Azospira sp. I09
0	1	0	G	1914449	Rugosibacter
0	1	1	S	1565605	Rugosibacter aromaticivorans
0	1	0	F	2008794	Zoogloeaceae
0	1	0	G	12960	Azoarcus
0	1	1	S	41977	Azoarcus communis
0	3	0	O	32003	Nitrosomonadales
0	1	0	F	32011	Methylophilaceae
0	1	0	G	1679002	Candidatus Methylopumilus
0	1	1	S	1581680	Candidatus Methylopumilus turicensis
0	1	0	F	206379	Nitrosomonadaceae
0	1	0	G	914	Nitrosomonas
0	1	1	S	1444684	Nitrosomonas stercoris
0	1	0	F	2008790	Thiobacillaceae
0	1	0	G	1938335	Sulfuritortus
0	1	1	S	1914471	Sulfuritortus calidifontis
0.01	133	2	C	28211	Alphaproteobacteria
0	45	2	O	356	Rhizobiales
0	11	1	F	41294	Bradyrhizobiaceae
0	6	1	G	374	Bradyrhizobium
0	3	0	G1	2631580	unclassified Bradyrhizobium
0	1	1	S	288000	Bradyrhizobium sp. BTAi1
0	1	1	S	2057741	Bradyrhizobium sp. SK17
0	1	1	S	1325100	Bradyrhizobium sp. CCBAU 51753
0	1	1	S	83627	Bradyrhizobium genosp. B
0	1	1	S	1325115	Bradyrhizobium guangxiense
0	3	0	G	1073	Rhodopseudomonas
0	3	2	S	1076	Rhodopseudomonas palustris
0	1	1	S1	316055	Rhodopseudomonas palustris BisA53
0	1	0	G	85413	Bosea
0	1	1	S	1526658	Bosea vaviloviae
0	9	0	F	69277	Phyllobacteriaceae
0	8	3	G	68287	Mesorhizobium
0	5	0	G1	325217	unclassified Mesorhizobium
0	1	1	S	2493676	Mesorhizobium sp. M3A.F.Ca.ET.080.04.2.1
0	1	1	S	2777475	Mesorhizobium sp. J8
0	1	1	S	2654249	Mesorhizobium sp. NBSH29
0	1	1	S	2493673	Mesorhizobium sp. M1B.F.Ca.ET.045.04.1.1
0	1	1	S	2483403	Mesorhizobium sp. NZP2298
0	1	0	G	28100	Phyllobacterium
0	1	0	G1	2638441	unclassified Phyllobacterium
0	1	1	S	2718938	Phyllobacterium sp. 628
0	8	0	F	82115	Rhizobiaceae
0	8	1	F1	227290	Rhizobium/Agrobacterium group
0	4	0	G	357	Agrobacterium
0	4	0	G1	1183400	Agrobacterium tumefaciens complex
0	4	4	S	1176649	Agrobacterium fabrum
0	3	0	G	379	Rhizobium
0	1	0	G1	2613769	unclassified Rhizobium
0	1	1	S	2020312	Rhizobium sp. CIAT894
0	1	1	S	1538158	Rhizobium acidisoli
0	1	0	S	384	Rhizobium leguminosarum
0	1	0	S1	387	Rhizobium leguminosarum bv. viciae
0	1	1	S2	216596	Rhizobium leguminosarum bv. viciae 3841
0	4	0	F	45401	Hyphomicrobiaceae
0	4	0	G	46913	Devosia
0	3	0	G1	196773	unclassified Devosia
0	1	1	S	1736675	Devosia sp. A16
0	1	1	S	2083786	Devosia sp. I507
0	1	1	S	2657486	Devosia sp. S02
0	1	1	S	400770	Devosia ginsengisoli
0	3	0	F	772	Bartonellaceae
0	3	0	G	773	Bartonella
0	2	0	G1	2645622	unclassified Bartonella
0	2	2	S	2759660	Bartonella sp. HY038
0	1	0	S	56426	Bartonella clarridgeiae
0	1	1	S1	696125	Bartonella clarridgeiae 73
0	3	0	F	335928	Xanthobacteraceae
0	2	0	G	279	Xanthobacter
0	2	0	S	280	Xanthobacter autotrophicus
0	2	2	S1	78245	Xanthobacter autotrophicus Py2
0	1	0	G	6	Azorhizobium
0	1	0	S	7	Azorhizobium caulinodans
0	1	1	S1	438753	Azorhizobium caulinodans ORS 571
0	2	0	F	31993	Methylocystaceae
0	2	0	G	133	Methylocystis
0	1	1	S	134	Methylocystis parvus
0	1	1	S	173366	Methylocystis rosea
0	1	0	O1	119042	Rhizobiales incertae sedis
0	1	0	G	1734920	Pseudorhodoplanes
0	1	1	S	1235591	Pseudorhodoplanes sinuspersici
0	1	0	F	119043	Rhodobiaceae
0	1	0	G	256616	Parvibaculum
0	1	0	S	256618	Parvibaculum lavamentivorans
0	1	1	S1	402881	Parvibaculum lavamentivorans DS-1
0	1	0	F	119045	Methylobacteriaceae
0	1	0	G	407	Methylobacterium
0	1	1	S	2202825	Methylobacterium durans
0	30	0	O	204455	Rhodobacterales
0	30	0	F	31989	Rhodobacteraceae
0	11	0	G	265	Paracoccus
0	3	3	S	147645	Paracoccus yeei
0	2	2	S	1945662	Paracoccus contaminans
0	2	2	S	2065379	Paracoccus jeotgali
0	1	1	S	135740	Paracoccus kondratievae
0	1	1	S	1077935	Paracoccus zhejiangensis
0	1	1	S	2259340	Paracoccus suum
0	1	1	S	2560053	Paracoccus liaowanqingii
0	4	0	G	60136	Sulfitobacter
0	3	0	G1	196795	unclassified Sulfitobacter
0	2	2	S	2070369	Sulfitobacter sp. JL08
0	1	1	S	1389004	Sulfitobacter sp. SK011
0	1	1	S	83219	Sulfitobacter mediterraneus
0	3	0	G	1609958	Confluentimicrobium
0	3	0	G1	2643318	unclassified Confluentimicrobium
0	3	3	S	1609966	Confluentimicrobium sp. EMB200-NS6
0	1	0	G	1060	Rhodobacter
0	1	0	S	1061	Rhodobacter capsulatus
0	1	1	S1	272942	Rhodobacter capsulatus SB 1003
0	1	0	G	875170	Celeribacter
0	1	1	S	1208324	Celeribacter indicus
0	1	0	G	360528	Pelagibaca
0	1	1	S	1250539	Pelagibaca abyssi
0	1	0	G	299261	Tateyamaria
0	1	1	S	299262	Tateyamaria omphalii
0	1	0	G	285107	Thioclava
0	1	1	S	1549850	Thioclava electrotropha
0	1	0	G	227873	Pannonibacter
0	1	1	S	121719	Pannonibacter phragmitetus
0	1	0	G	2029873	Monaibacterium
0	1	0	G1	2637785	unclassified Monaibacterium
0	1	1	S	2715211	Monaibacterium sp. ALG8
0	1	0	G	2613960	Pseudopuniceibacterium
0	1	1	S	2613965	Pseudopuniceibacterium antarcticum
0	1	0	G	92944	Ketogulonicigenium
0	1	1	S	92945	Ketogulonicigenium vulgare
0	1	0	G	93682	Roseivivax
0	1	0	G1	2639302	unclassified Roseivivax
0	1	1	S	2587852	Roseivivax sp. THAF30
0	1	0	G	58842	Sagittula
0	1	0	G1	2624628	unclassified Sagittula
0	1	1	S	2009329	Sagittula sp. P11
0	1	0	G	53945	Octadecabacter
0	1	0	G1	196158	unclassified Octadecabacter
0	1	1	S	2602067	Octadecabacter sp. SW4
0	22	0	O	204457	Sphingomonadales
0	15	0	F	41297	Sphingomonadaceae
0	8	1	G	13687	Sphingomonas
0	5	0	G1	196159	unclassified Sphingomonas
0	3	3	S	1523415	Sphingomonas sp. AAP5
0	1	1	S	2759526	Sphingomonas sp. DH-S5
0	1	1	S	2711156	Sphingomonas sp. MK52
0	1	1	S	93064	Sphingomonas koreensis
0	1	0	S	160791	Sphingomonas wittichii
0	1	1	S1	392499	Sphingomonas wittichii RW1
0	3	0	G	165697	Sphingopyxis
0	2	0	G1	2614943	unclassified Sphingopyxis
0	1	1	S	1874061	Sphingopyxis sp. EG6
0	1	1	S	2486273	Sphingopyxis sp. OPL5
0	1	0	S	117207	Sphingopyxis alaskensis
0	1	1	S1	317655	Sphingopyxis alaskensis RB2256
0	2	0	G	165695	Sphingobium
0	2	0	S	46429	Sphingobium chlorophenolicum
0	2	2	S1	690566	Sphingobium chlorophenolicum L-1
0	1	0	G	165696	Novosphingobium
0	1	0	G1	2644732	unclassified Novosphingobium
0	1	1	S	1609758	Novosphingobium sp. P6W
0	1	0	G	1434046	Sphingorhabdus
0	1	0	G1	2614947	unclassified Sphingorhabdus
0	1	1	S	2077182	Sphingorhabdus sp. YGSMI21
0	7	0	F	335929	Erythrobacteraceae
0	3	0	G	361177	Altererythrobacter
0	2	0	G1	2614945	unclassified Altererythrobacter
0	1	1	S	2060312	Altererythrobacter sp. B11
0	1	1	S	2604537	Altererythrobacter sp. BO-6
0	1	1	S	476157	Altererythrobacter ishigakiensis
0	1	0	G	1295327	Croceicoccus
0	1	0	G1	2629967	unclassified Croceicoccus
0	1	1	S	2798724	Croceicoccus sp. YJ47
0	1	0	G	2800681	Aurantiacibacter
0	1	1	S	502682	Aurantiacibacter gangjinensis
0	1	0	G	2800685	Pelagerythrobacter
0	1	1	S	543877	Pelagerythrobacter marensis
0	1	0	F1	2800788	Erythrobacter/Porphyrobacter group
0	1	0	G	1041	Erythrobacter
0	1	0	G1	2633097	unclassified Erythrobacter
0	1	1	S	2785907	Erythrobacter sp. A30-3
0	17	0	O	204441	Rhodospirillales
0	13	0	F	433	Acetobacteraceae
0	7	3	G	125216	Roseomonas
0	4	4	S	207340	Roseomonas mucosa
0	2	2	G	434	Acetobacter
0	2	0	G	441	Gluconobacter
0	2	2	S	574987	Gluconobacter sphaericus
0	1	0	G	35812	Roseococcus
0	1	0	G1	2639982	unclassified Roseococcus
0	1	1	S	2771361	Roseococcus sp. NIBR12
0	1	0	G	89583	Gluconacetobacter
0	1	0	S	33996	Gluconacetobacter diazotrophicus
0	1	1	S1	272568	Gluconacetobacter diazotrophicus PA1 5
0	4	0	F	41295	Rhodospirillaceae
0	2	0	G	171436	Tistrella
0	2	0	S	171437	Tistrella mobilis
0	2	2	S1	1110502	Tistrella mobilis KA081020-065
0	1	0	G	191	Azospirillum
0	1	0	G1	2630922	unclassified Azospirillum
0	1	1	S	709810	Azospirillum sp. TSA2s
0	1	0	G	2478349	Indioceanicola
0	1	1	S	2220096	Indioceanicola profundi
0	12	0	O	204458	Caulobacterales
0	12	0	F	76892	Caulobacteraceae
0	9	0	G	41275	Brevundimonas
0	3	3	S	588932	Brevundimonas naejangsanensis
0	3	1	G1	2622653	unclassified Brevundimonas
0	2	2	S	1938605	Brevundimonas sp. LM2
0	1	1	S	293	Brevundimonas diminuta
0	1	1	S	41276	Brevundimonas vesicularis
0	1	1	S	1325724	Brevundimonas vancanneytii
0	2	0	G	75	Caulobacter
0	1	1	S	1679497	Caulobacter flavus
0	1	1	S	2010972	Caulobacter rhizosphaerae
0	1	0	G	2768684	Terricaulis
0	1	1	S	2686094	Terricaulis silvestris
0	2	0	O	766	Rickettsiales
0	1	0	F	775	Rickettsiaceae
0	1	0	F1	33988	Rickettsieae
0	1	0	G	780	Rickettsia
0	1	0	G1	114295	unclassified Rickettsia
0	1	1	S	2761623	Rickettsia sp. Tillamook 23
0	1	0	F	942	Anaplasmataceae
0	1	0	G	943	Ehrlichia
0	1	0	G1	106178	canis group
0	1	1	S	779	Ehrlichia ruminantium
0	1	0	C1	82117	Alphaproteobacteria incertae sedis
0	1	0	G	1632780	Phreatobacter
0	1	1	S	1868589	Phreatobacter cathodiphilus
0	1	0	O	255473	Parvularculales
0	1	0	F	255474	Parvularculaceae
0	1	0	G	208215	Parvularcula
0	1	0	S	208216	Parvularcula bermudensis
0	1	1	S1	314260	Parvularcula bermudensis HTCC2503
0	1	0	O	2800059	Maricaulales
0	1	0	F	2800061	Maricaulaceae
0	1	0	G	74317	Maricaulis
0	1	0	S	74318	Maricaulis maris
0	1	1	S1	394221	Maricaulis maris MCS10
0	43	0	P1	68525	delta/epsilon subdivisions
0	27	0	C	29547	Epsilonproteobacteria
0	27	0	O	213849	Campylobacterales
0	18	0	F	72293	Helicobacteraceae
0	18	0	G	209	Helicobacter
0	16	16	S	104628	Helicobacter suis
0	1	0	S	32025	Helicobacter hepaticus
0	1	1	S1	235279	Helicobacter hepaticus ATCC 51449
0	1	1	S	37372	Helicobacter bilis
0	8	0	F	72294	Campylobacteraceae
0	7	0	F1	2321108	Arcobacter group
0	3	0	G	28196	Arcobacter
0	2	2	S	1355374	Arcobacter lanthieri
0	1	0	S	28199	Arcobacter nitrofigilis
0	1	1	S1	572480	Arcobacter nitrofigilis DSM 7299
0	2	0	G	2321187	Poseidonibacter
0	2	2	S	1904463	Poseidonibacter lekithochrous
0	1	0	G	2321111	Aliarcobacter
0	1	1	S	1564138	Aliarcobacter faecis
0	1	0	G	2321113	Pseudoarcobacter
0	1	1	S	1849015	Pseudoarcobacter acticola
0	1	0	G	57665	Sulfurospirillum
0	1	0	S	65553	Sulfurospirillum deleyianum
0	1	1	S1	525898	Sulfurospirillum deleyianum DSM 6946
0	1	0	F	2771471	Thiovulaceae
0	1	0	G	202746	Sulfurimonas
0	1	0	S	202747	Sulfurimonas autotrophica
0	1	1	S1	563040	Sulfurimonas autotrophica DSM 16294
0	16	0	C	28221	Deltaproteobacteria
0	6	0	O	29	Myxococcales
0	4	0	O1	80811	Cystobacterineae
0	3	0	F	31	Myxococcaceae
0	2	0	G	32	Myxococcus
0	2	2	S	34	Myxococcus xanthus
0	1	0	G	83461	Corallococcus
0	1	1	S	35	Corallococcus macrosporus
0	1	0	F	39	Archangiaceae
0	1	0	G	42	Cystobacter
0	1	1	S	43	Cystobacter fuscus
0	2	0	O1	80812	Sorangiineae
0	2	0	F	49	Polyangiaceae
0	2	0	G	39643	Sorangium
0	2	1	S	56	Sorangium cellulosum
0	1	1	S1	448385	Sorangium cellulosum So ce56
0	6	0	O	213115	Desulfovibrionales
0	6	0	F	194924	Desulfovibrionaceae
0	5	1	G	872	Desulfovibrio
0	2	0	S	881	Desulfovibrio vulgaris
0	2	2	S1	883	Desulfovibrio vulgaris str. 'Miyazaki F'
0	1	0	S	58180	Desulfovibrio alaskensis
0	1	1	S1	207559	Desulfovibrio alaskensis G20
0	1	0	G1	2593640	unclassified Desulfovibrio
0	1	1	S	2666132	Desulfovibrio sp. 86
0	1	0	G	2773294	Desulfolutivibrio
0	1	1	S	2773299	Desulfolutivibrio sulfoxidireducens
0	3	0	O	213118	Desulfobacterales
0	3	0	F	213119	Desulfobacteraceae
0	3	0	G	2299	Desulfosarcina
0	3	3	S	83564	Desulfosarcina ovata
0	1	0	O	1779134	Bradymonadales
0	1	0	F	1779135	Bradymonadaceae
0	1	0	G	2766927	Persicimonas
0	1	1	S	2292766	Persicimonas caeni
0.87	10009	3	D1	1783272	Terrabacteria group
0.81	9314	2	P	1239	Firmicutes
0.8	9274	1	C	91061	Bacilli
0.78	9039	2	O	1385	Bacillales
0.77	8890	0	F	186822	Paenibacillaceae
0.77	8873	44	G	44249	Paenibacillus
0.71	8251	103	G1	185978	unclassified Paenibacillus
0.61	6995	6995	S	1536775	Paenibacillus sp. FSL H7-0737
0.09	999	999	S	1536770	Paenibacillus sp. FSL R5-0345
0	28	28	S	1536769	Paenibacillus sp. FSL P4-0081
0	25	25	S	1536774	Paenibacillus sp. FSL H7-0357
0	23	23	S	1980674	Paenibacillus sp. Cedars
0	15	15	S	1536771	Paenibacillus sp. FSL R5-0912
0	12	12	S	1536773	Paenibacillus sp. FSL R7-0331
0	9	9	S	324057	Paenibacillus sp. JDR-2
0	9	9	S	1566358	Paenibacillus sp. IHBB 10380
0	6	6	S	2777984	Paenibacillus sp. JNUCC-32
0	5	5	S	2777983	Paenibacillus sp. JNUCC-31
0	3	3	S	1532905	Paenibacillus sp. CAA11
0	3	3	S	1870819	Paenibacillus sp. BIHB4019
0	3	3	S	2762320	Paenibacillus sp. PAMC21692
0	2	2	S	1536772	Paenibacillus sp. FSL R7-0273
0	2	2	S	867076	Paenibacillus sp. IHB B 3084
0	2	2	S	2023772	Paenibacillus sp. RUD330
0	2	2	S	2211212	Paenibacillus sp. DCT19
0	2	2	S	2741301	Paenibacillus sp. URB8-2
0	2	2	S	2607911	Paenibacillus sp. 37
0	1	1	S	2660554	Paenibacillus sp. B01
0.03	324	324	S	189426	Paenibacillus odorifer
0.01	105	105	S	169760	Paenibacillus stellifer
0	46	46	S	414771	Paenibacillus donghaensis
0	15	15	S	79263	Paenibacillus chitinolyticus
0	9	3	S	44251	Paenibacillus durus
0	6	6	S1	1333534	Paenibacillus durus ATCC 35681
0	9	2	G1	2044880	Paenibacillus sonchi group
0	4	0	S	483937	Paenibacillus riograndensis
0	4	4	S1	1073571	Paenibacillus riograndensis SBR5
0	3	3	S	373687	Paenibacillus sonchi
0	8	1	S	1464	Paenibacillus larvae
0	7	7	S1	1477	Paenibacillus larvae subsp. pulvifaciens
0	7	7	S	160799	Paenibacillus borealis
0	6	6	S	682956	Paenibacillus jilunlii
0	6	6	S	253703	Paenibacillus antarcticus
0	5	1	S	1406	Paenibacillus polymyxa
0	3	3	S1	1413214	Paenibacillus polymyxa SQR-21
0	1	1	S1	1429244	Paenibacillus polymyxa CR1
0	4	4	S	2707005	Paenibacillus lutimineralis
0	4	4	S	2704463	Paenibacillus rhizovicinus
0	4	4	S	198119	Paenibacillus barcinonensis
0	3	3	S	528191	Paenibacillus xylanexedens
0	3	3	S	1763538	Paenibacillus crassostreae
0	3	3	S	1462996	Paenibacillus yonginensis
0	2	2	S	248903	Paenibacillus xylanilyticus
0	2	2	S	61624	Paenibacillus mucilaginosus
0	2	2	S	1870820	Paenibacillus ihbetae
0	2	2	S	128574	Paenibacillus brasilensis
0	2	2	S	1473112	Paenibacillus guangzhouensis
0	1	1	S	1401	Paenibacillus lautus
0	1	1	S	189425	Paenibacillus graminis
0	1	1	S	2495582	Paenibacillus albus
0	1	1	S	1778678	Paenibacillus psychroresistens
0	1	1	S	1712516	Paenibacillus baekrokdamisoli
0	1	1	S	1178515	Paenibacillus swuensis
0	1	0	S	159743	Paenibacillus terrae
0	1	1	S1	985665	Paenibacillus terrae HPL-003
0	11	0	G	329857	Cohnella
0	7	7	S	2507935	Cohnella abietis
0	4	0	G1	2636738	unclassified Cohnella
0	3	3	S	2728023	Cohnella sp. MFER-1
0	1	1	S	2598458	Cohnella sp. KS 22
0	6	0	G	55080	Brevibacillus
0	3	3	S	54913	Brevibacillus formosus
0	2	2	S	1465	Brevibacillus laterosporus
0	1	1	S	1393	Brevibacillus brevis
0.01	86	0	O1	539002	Bacillales incertae sedis
0.01	85	0	O2	539742	Bacillales Family XII. Incertae Sedis
0.01	85	0	G	33986	Exiguobacterium
0	45	0	S	332410	Exiguobacterium sibiricum
0	45	45	S1	262543	Exiguobacterium sibiricum 255-15
0	37	2	G1	2644629	unclassified Exiguobacterium
0	16	16	S	1399115	Exiguobacterium sp. MH3
0	9	9	S	2735868	Exiguobacterium sp. Helios
0	5	5	S	1224749	Exiguobacterium sp. ZWU0009
0	3	3	S	1849031	Exiguobacterium sp. U13-1
0	2	2	S	360911	Exiguobacterium sp. AT1b
0	1	1	S	41170	Exiguobacterium acetylicum
0	1	0	S	132920	Exiguobacterium antarcticum
0	1	1	S1	1087448	Exiguobacterium antarcticum B7
0	1	1	S	340146	Exiguobacterium mexicanum
0	1	0	O2	539738	Bacillales Family XI. Incertae Sedis
0	1	0	G	1378	Gemella
0	1	1	S	1379	Gemella haemolysans
0	45	4	F	186817	Bacillaceae
0	21	3	G	1386	Bacillus
0	9	2	G1	86661	Bacillus cereus group
0	2	0	S	1396	Bacillus cereus
0	2	2	S1	1217984	Bacillus cereus FRI-35
0	2	2	S	1405	Bacillus mycoides
0	1	1	S	1392	Bacillus anthracis
0	1	1	S	1428	Bacillus thuringiensis
0	1	1	S	1890302	Bacillus wiedmannii
0	3	0	G1	653685	Bacillus subtilis group
0	1	1	S	1402	Bacillus licheniformis
0	1	1	S	1423	Bacillus subtilis
0	1	1	G2	1938374	Bacillus amyloliquefaciens group
0	2	2	S	450367	[Brevibacterium] frigoritolerans
0	2	0	G1	185979	unclassified Bacillus
0	1	1	S	486398	Bacillus sp. S3
0	1	1	S	2567941	Bacillus sp. DSL-17
0	1	1	S	1925021	Bacillus haynesii
0	1	1	S	86664	Bacillus flexus
0	7	0	G	400634	Lysinibacillus
0	6	6	S	1421	Lysinibacillus sphaericus
0	1	0	G1	2636778	unclassified Lysinibacillus
0	1	1	S	2072025	Lysinibacillus sp. YS11
0	4	0	G	84406	Virgibacillus
0	2	2	S	302167	Virgibacillus dokdonensis
0	1	1	S	163877	Virgibacillus necropolis
0	1	0	G1	2620237	unclassified Virgibacillus
0	1	1	S	2700081	Virgibacillus sp. MSP4-1
0	3	0	G	2675231	Mesobacillus
0	3	3	S	279826	Mesobacillus foraminis
0	1	0	G	45667	Halobacillus
0	1	1	S	1570	Halobacillus halophilus
0	1	0	G	2675229	Peribacillus
0	1	1	S	421767	Peribacillus butanolivorans
0	1	1	G	129337	Geobacillus
0	1	0	G	2785518	Radiobacillus
0	1	1	S	2594883	Radiobacillus deserti
0	1	0	G	182709	Oceanobacillus
0	1	1	S	182710	Oceanobacillus iheyensis
0	1	0	G	704093	Anaerobacillus
0	1	1	S	1532552	Anaerobacillus isosaccharinicus
0	8	0	F	90964	Staphylococcaceae
0	8	1	G	1279	Staphylococcus
0	1	1	S	29385	Staphylococcus saprophyticus
0	1	1	S	1288	Staphylococcus xylosus
0	1	1	S	308354	Staphylococcus simiae
0	1	1	S	29384	Staphylococcus kloosii
0	1	1	S	1294	Staphylococcus muscae
0	1	1	S	246432	Staphylococcus equorum
0	1	1	S	70258	Staphylococcus piscifermentans
0	3	0	F	186818	Planococcaceae
0	1	0	G	1372	Planococcus
0	1	0	S	161360	Planococcus antarcticus
0	1	1	S1	1185653	Planococcus antarcticus DSM 14505
0	1	0	G	1569	Sporosarcina
0	1	0	G1	2647733	unclassified Sporosarcina
0	1	1	S	1930546	Sporosarcina sp. P37
0	1	0	G	651660	Paenisporosarcina
0	1	0	G1	2642018	unclassified Paenisporosarcina
0	1	1	S	2320858	Paenisporosarcina sp. K2R23-3
0	3	0	F	186820	Listeriaceae
0	3	0	G	1637	Listeria
0	2	2	S	1639	Listeria monocytogenes
0	1	1	S	1643	Listeria welshimeri
0	1	0	F	186823	Alicyclobacillaceae
0	1	0	G	29330	Alicyclobacillus
0	1	0	S	405212	Alicyclobacillus acidocaldarius
0	1	0	S1	1388	Alicyclobacillus acidocaldarius subsp. acidocaldarius
0	1	1	S2	521098	Alicyclobacillus acidocaldarius subsp. acidocaldarius DSM 446
0	1	0	F	186824	Thermoactinomycetaceae
0	1	0	G	2023	Thermoactinomyces
0	1	1	S	2026	Thermoactinomyces vulgaris
0.02	234	0	O	186826	Lactobacillales
0.01	171	0	F	33958	Lactobacillaceae
0.01	106	3	G	1578	Lactobacillus
0	55	51	S	33959	Lactobacillus johnsonii
0	3	3	S1	1408186	Lactobacillus johnsonii N6.2
0	1	1	S1	633699	Lactobacillus johnsonii FI9785
0	22	11	S	1584	Lactobacillus delbrueckii
0	4	0	S1	1585	Lactobacillus delbrueckii subsp. bulgaricus
0	3	3	S2	321956	Lactobacillus delbrueckii subsp. bulgaricus ATCC BAA-365
0	1	1	S2	353496	Lactobacillus delbrueckii subsp. bulgaricus 2038
0	4	4	S1	249265	Lactobacillus delbrueckii subsp. indicus
0	2	2	S1	29397	Lactobacillus delbrueckii subsp. lactis
0	1	1	S1	1050107	Lactobacillus delbrueckii subsp. sunkii
0	22	18	S	1604	Lactobacillus amylovorus
0	3	3	S1	1423723	Lactobacillus amylovorus DSM 20531
0	1	1	S1	695562	Lactobacillus amylovorus GRL1118
0	2	2	S	147802	Lactobacillus iners
0	1	1	S	47770	Lactobacillus crispatus
0	1	0	S	2107999	Lactobacillus paragasseri
0	1	1	S1	525326	Lactobacillus paragasseri JV-V03
0	49	0	G	2742598	Limosilactobacillus
0	43	34	S	1598	Limosilactobacillus reuteri
0	4	4	S1	491077	Lactobacillus reuteri SD2112
0	4	4	S1	1340495	Lactobacillus reuteri I5007
0	1	1	S1	927703	Limosilactobacillus reuteri subsp. suis
0	4	1	S	97478	Lactobacillus mucosae
0	3	3	S1	1130798	Lactobacillus mucosae LM1
0	1	1	S	1633	Lactobacillus vaginalis
0	1	1	S	35787	Lactobacillus pontis
0	7	0	G	2767887	Ligilactobacillus
0	6	6	S	1601	Ligilactobacillus agilis
0	1	1	S	1624	Ligilactobacillus salivarius
0	5	2	G	2767885	Latilactobacillus
0	2	2	S	1599	Latilactobacillus sakei
0	1	0	S	28038	Latilactobacillus curvatus
0	1	1	S1	1293592	Lactobacillus curvatus JCM 1096 = DSM 20019
0	2	0	G	2767842	Lactiplantibacillus
0	2	2	S	1590	Lactiplantibacillus plantarum
0	1	0	G	1253	Pediococcus
0	1	1	S	1255	Pediococcus pentosaceus
0	1	0	G	2767892	Secundilactobacillus
0	1	1	S	240427	Lactobacillus paracollinoides
0	47	0	F	1300	Streptococcaceae
0	24	1	G	1301	Streptococcus
0	9	9	S	1348	Streptococcus parauberis
0	3	2	S	1307	Streptococcus suis
0	1	1	S1	1004952	Streptococcus suis D12
0	3	3	S	1825069	Streptococcus marmotae
0	2	2	S	1345	Streptococcus ferus
0	1	1	S	1303	Streptococcus oralis
0	1	0	G1	119603	Streptococcus dysgalactiae group
0	1	0	S	1334	Streptococcus dysgalactiae
0	1	1	S1	119602	Streptococcus dysgalactiae subsp. equisimilis
0	1	1	S	28037	Streptococcus mitis
0	1	1	S	1346	Streptococcus iniae
0	1	1	S	2021971	Streptococcus respiraculi
0	1	0	S	1311	Streptococcus agalactiae
0	1	1	S1	1309807	Streptococcus agalactiae ILRI005
0	23	3	G	1357	Lactococcus
0	15	15	S	1363	Lactococcus garvieae
0	4	4	S	1366	Lactococcus raffinolactis
0	1	1	S	1358	Lactococcus lactis
0	7	1	F	81852	Enterococcaceae
0	4	0	G	1350	Enterococcus
0	2	2	S	33945	Enterococcus avium
0	1	1	S	1352	Enterococcus faecium
0	1	1	S	1805431	Enterococcus saigonensis
0	1	0	G	2737	Vagococcus
0	1	1	S	519472	Vagococcus teuberi
0	1	0	G	51668	Tetragenococcus
0	1	1	S	51669	Tetragenococcus halophilus
0	5	0	F	186828	Carnobacteriaceae
0	3	0	G	2747	Carnobacterium
0	1	0	S	2751	Carnobacterium maltaromaticum
0	1	1	S1	1234679	Carnobacterium maltaromaticum LMA28
0	1	0	S	147709	Carnobacterium inhibens
0	1	1	S1	1266845	Carnobacterium inhibens subsp. gilichinskyi
0	1	0	G1	257487	unclassified Carnobacterium
0	1	1	S	2800128	Carnobacterium sp. CS13
0	2	0	G	1470540	Jeotgalibaca
0	1	1	S	1868793	Jeotgalibaca porci
0	1	1	S	2496265	Jeotgalibaca ciconiae
0	4	0	F	81850	Leuconostocaceae
0	3	0	G	1243	Leuconostoc
0	3	0	S	1244	Leuconostoc gelidum
0	3	0	S1	115778	Leuconostoc gelidum subsp. gasicomitatum
0	3	3	S2	762550	Leuconostoc gelidum subsp. gasicomitatum LMG 18811
0	1	0	G	46255	Weissella
0	1	0	G1	2683241	unclassified Weissella
0	1	1	S	2714949	Weissella sp. HDW19
0	17	0	C	909932	Negativicutes
0	9	0	O	909929	Selenomonadales
0	9	0	F	1843490	Sporomusaceae
0	9	0	G	365348	Pelosinus
0	9	0	S	365349	Pelosinus fermentans
0	9	9	S1	1192197	Pelosinus fermentans JBW45
0	7	0	O	1843489	Veillonellales
0	7	0	F	31977	Veillonellaceae
0	7	0	G	906	Megasphaera
0	7	3	S	907	Megasphaera elsdenii
0	3	3	S1	1064535	Megasphaera elsdenii DSM 20460
0	1	1	S1	1458465	Megasphaera elsdenii 14-14
0	1	0	O	1843488	Acidaminococcales
0	1	0	F	909930	Acidaminococcaceae
0	1	0	G	904	Acidaminococcus
0	1	0	S	187327	Acidaminococcus intestini
0	1	1	S1	568816	Acidaminococcus intestini RyC-MR95
0	16	0	C	186801	Clostridia
0	15	0	O	186802	Clostridiales
0	8	0	F	31979	Clostridiaceae
0	8	2	G	1485	Clostridium
0	1	0	G1	2614128	unclassified Clostridium
0	1	1	S	2212991	Clostridium sp. AWRP
0	1	0	S	1493	Clostridium cellulovorans
0	1	1	S1	573061	Clostridium cellulovorans 743B
0	1	1	S	46867	Clostridium chauvoei
0	1	1	S	1501	Clostridium pasteurianum
0	1	1	S	169679	Clostridium saccharobutylicum
0	1	1	S	1513	Clostridium tetani
0	2	0	F	186803	Lachnospiraceae
0	1	0	G	841	Roseburia
0	1	1	S	301301	Roseburia hominis
0	1	0	G	2719313	Enterocloster
0	1	1	S	208479	Enterocloster bolteae
0	2	0	F	186804	Peptostreptococcaceae
0	2	0	G	1870884	Clostridioides
0	2	2	S	1496	Clostridioides difficile
0	1	0	F	186806	Eubacteriaceae
0	1	1	G	1730	Eubacterium
0	1	0	F	186807	Peptococcaceae
0	1	0	G	79206	Desulfosporosinus
0	1	0	S	885581	Desulfosporosinus acidiphilus
0	1	1	S1	646529	Desulfosporosinus acidiphilus SJ4
0	1	0	F	2304686	Hungateiclostridiaceae
0	1	0	G	2304693	Pseudoclostridium
0	1	1	S	84032	Pseudoclostridium thermosuccinogenes
0	1	0	O	68295	Thermoanaerobacterales
0	1	0	F	543371	Thermoanaerobacterales Family III. Incertae Sedis
0	1	1	G	44000	Caldicellulosiruptor
0	5	0	C	526524	Erysipelotrichia
0	5	0	O	526525	Erysipelotrichales
0	5	0	F	128827	Erysipelotrichaceae
0	4	0	G	2679910	Intestinibaculum
0	4	4	S	2487118	Intestinibaculum porci
0	1	0	G	1505663	Erysipelatoclostridium
0	1	1	S	1547	Erysipelatoclostridium ramosum
0.06	671	0	P	201174	Actinobacteria
0.06	659	13	C	1760	Actinobacteria
0.03	363	2	O	85006	Micrococcales
0.02	263	0	F	85017	Promicromonosporaceae
0.02	262	95	G	157920	Cellulosimicrobium
0.01	132	132	S	1710	Cellulosimicrobium cellulans
0	35	6	G1	2624466	unclassified Cellulosimicrobium
0	11	11	S	1906273	Cellulosimicrobium sp. JZ28
0	11	11	S	2731680	Cellulosimicrobium sp. 72-3
0	5	5	S	1980001	Cellulosimicrobium sp. TH-20
0	2	2	S	2587808	Cellulosimicrobium sp. BI34T
0	1	0	G	186188	Xylanimonas
0	1	0	S	186189	Xylanimonas cellulosilytica
0	1	1	S1	446471	Xylanimonas cellulosilytica DSM 15894
0	27	0	F	1268	Micrococcaceae
0	15	2	G	57493	Kocuria
0	7	0	G1	2649579	unclassified Kocuria
0	6	6	S	1702043	Kocuria sp. BT304
0	1	1	S	2719588	Kocuria sp. KD4
0	3	3	S	72000	Kocuria rhizophila
0	2	2	S	1272	Kocuria varians
0	1	1	S	71999	Kocuria palustris
0	7	0	G	1663	Arthrobacter
0	3	0	G1	235627	unclassified Arthrobacter
0	1	1	S	2575374	Arthrobacter sp. 24S4-2
0	1	1	S	1704044	Arthrobacter sp. ERGS1:01
0	1	1	S	290399	Arthrobacter sp. FB24
0	2	2	S	37928	Arthrobacter crystallopoietes
0	1	1	S	1670	Arthrobacter citreus
0	1	1	S	656366	Arthrobacter alpinus
0	3	0	G	32207	Rothia
0	2	2	S	85336	Rothia nasimurium
0	1	1	S	43675	Rothia mucilaginosa
0	2	0	G	1269	Micrococcus
0	2	1	S	1270	Micrococcus luteus
0	1	1	S1	465515	Micrococcus luteus NCTC 2665
0	27	0	F	2805590	Ornithinimicrobiaceae
0	26	0	G	265976	Serinicoccus
0	25	25	S	767452	Serinicoccus chungangensis
0	1	1	S	1758689	Serinicoccus hydrothermalis
0	1	0	G	125287	Ornithinimicrobium
0	1	1	S	1288636	Ornithinimicrobium flavum
0	26	0	F	85023	Microbacteriaceae
0	17	1	G	33882	Microbacterium
0	10	1	G1	2609290	unclassified Microbacterium
0	2	2	S	2606451	Microbacterium sp. 1S1
0	1	1	S	2048898	Microbacterium sp. Y-01
0	1	1	S	2708079	Microbacterium sp. HY82
0	1	1	S	2483401	Microbacterium sp. 10M-3C3
0	1	1	S	2268461	Microbacterium sp. ABRD_28
0	1	1	S	2103230	Microbacterium sp. str. 'China'
0	1	1	S	1906274	Microbacterium sp. JZ31
0	1	1	S	1714373	Microbacterium sp. No. 7
0	3	3	S	82380	Microbacterium oxydans
0	3	3	S	162426	Microbacterium hominis
0	2	0	G	55968	Leucobacter
0	1	1	S	1784719	Leucobacter triazinivorans
0	1	1	S	1935379	Leucobacter muris
0	2	0	G	235888	Salinibacterium
0	2	0	G1	2632331	unclassified Salinibacterium
0	1	1	S	2603292	Salinibacterium sp. dk2585
0	1	1	S	2708338	Salinibacterium sp. ZJ450
0	1	0	G	2034	Curtobacterium
0	1	0	G1	257496	unclassified Curtobacterium
0	1	1	S	2070337	Curtobacterium sp. SGAir0471
0	1	0	G	33877	Agromyces
0	1	0	G1	2639701	unclassified Agromyces
0	1	1	S	2080742	Agromyces sp. MF30-A
0	1	0	G	33886	Rathayibacter
0	1	0	G1	2609250	unclassified Rathayibacter
0	1	1	S	2609255	Rathayibacter sp. VKM Ac-2801
0	1	0	G	1573	Clavibacter
0	1	0	S	28447	Clavibacter michiganensis
0	1	1	S1	31963	Clavibacter michiganensis subsp. nebraskensis
0	1	0	G	110932	Leifsonia
0	1	1	S	150026	Leifsonia shinshuensis
0	6	0	F	85019	Brevibacteriaceae
0	6	1	G	1696	Brevibacterium
0	3	3	S	1703	Brevibacterium linens
0	1	1	S	33889	Brevibacterium casei
0	1	1	S	273384	Brevibacterium aurantiacum
0	3	0	F	85016	Cellulomonadaceae
0	2	0	G	1707	Cellulomonas
0	2	2	S	1708	Cellulomonas fimi
0	1	0	G	458839	Actinotalea
0	1	0	G1	2638618	unclassified Actinotalea
0	1	1	S	2758442	Actinotalea sp. JY-7876
0	3	0	F	85021	Intrasporangiaceae
0	2	0	G	53457	Janibacter
0	1	1	S	53458	Janibacter limosus
0	1	1	S	857417	Janibacter indicus
0	1	0	G	53357	Intrasporangium
0	1	1	S	53358	Intrasporangium calvum
0	2	0	F	85020	Dermabacteraceae
0	2	0	G	43668	Brachybacterium
0	1	1	S	2017484	Brachybacterium vulturis
0	1	0	G1	2623841	unclassified Brachybacterium
0	1	1	S	1903186	Brachybacterium sp. P6-10-X1
0	2	0	F	1331736	Ruaniaceae
0	2	0	G	626119	Ruania
0	2	0	G1	2648503	unclassified Ruania
0	2	2	S	2603206	Ruania sp. HY168
0	1	0	F	85018	Dermatophilaceae
0	1	0	G	1862	Dermatophilus
0	1	1	S	1863	Dermatophilus congolensis
0	1	0	F	145357	Dermacoccaceae
0	1	0	G	57495	Dermacoccus
0	1	0	G1	2643059	unclassified Dermacoccus
0	1	1	S	2762331	Dermacoccus sp. PAMC28757
0.01	110	2	O	85007	Corynebacteriales
0	43	0	F	1653	Corynebacteriaceae
0	43	1	G	1716	Corynebacterium
0	11	11	S	1725	Corynebacterium xerosis
0	7	7	S	136857	Corynebacterium testudinoris
0	7	0	S	1727	Corynebacterium variabile
0	7	7	S1	858619	Corynebacterium variabile DSM 44702
0	4	0	S	575200	Corynebacterium maris
0	4	4	S1	1224163	Corynebacterium maris DSM 45190
0	2	2	S	1705	Corynebacterium stationis
0	2	0	G1	2624378	unclassified Corynebacterium
0	1	1	S	2487892	Corynebacterium sp. LMM-1652
0	1	1	S	2675219	Corynebacterium sp. 2039
0	2	2	S	161895	Corynebacterium phocae
0	1	0	S	1223514	Corynebacterium humireducens
0	1	1	S1	1223515	Corynebacterium humireducens NBRC 106098 = DSM 45392
0	1	1	S	38289	Corynebacterium jeikeium
0	1	1	S	401472	Corynebacterium ureicelerivorans
0	1	1	S	38304	Corynebacterium tuberculostearicum
0	1	1	S	1737425	Corynebacterium provencense
0	1	0	S	160386	Corynebacterium casei
0	1	1	S1	1285583	Corynebacterium casei LMG S-19264
0	1	0	S	1032851	Corynebacterium nuruki
0	1	1	S1	863239	Corynebacterium nuruki S6-4
0	35	0	F	85025	Nocardiaceae
0	33	6	G	1827	Rhodococcus
0	15	0	G1	192944	unclassified Rhodococcus
0	11	11	S	1653479	Rhodococcus sp. PBTS 2
0	1	1	S	2567884	Rhodococcus sp. SGAir0479
0	1	1	S	1653478	Rhodococcus sp. PBTS 1
0	1	1	S	1723645	Rhodococcus sp. 008
0	1	1	S	1805827	Rhodococcus sp. MTM3W5.2
0	11	0	S	1828	Rhodococcus fascians
0	11	11	S1	1051973	Rhodococcus fascians D188
0	1	1	S	1833	Rhodococcus erythropolis
0	2	0	G	1817	Nocardia
0	1	1	S	1823	Nocardia otitidiscaviarum
0	1	1	S	135487	Nocardia cyriacigeorgica
0	14	0	F	1762	Mycobacteriaceae
0	10	0	G	1866885	Mycolicibacterium
0	2	2	S	67081	Mycolicibacterium alvei
0	2	2	S	146017	Mycolicibacterium boenickei
0	1	1	S	1804	Mycolicibacterium gilvum
0	1	0	S	110539	Mycolicibacterium vanbaalenii
0	1	1	S1	350058	Mycolicibacterium vanbaalenii PYR-1
0	1	1	S	39688	Mycolicibacterium duvalii
0	1	1	S	212765	Mycolicibacterium madagascariense
0	1	1	S	1534348	Mycolicibacterium sarraceniae
0	1	1	S	1793	Mycolicibacterium fallax
0	4	1	G	1763	Mycobacterium
0	2	0	G1	2249310	Mycobacterium simiae complex
0	1	1	S	1784	Mycobacterium simiae
0	1	1	S	722731	Mycobacterium shigaense
0	1	1	S	1389713	Mycobacterium paragordonae
0	8	0	F	85026	Gordoniaceae
0	8	3	G	2053	Gordonia
0	4	0	G1	2657482	unclassified Gordonia
0	4	4	S	337191	Gordonia sp. KTR9
0	1	1	S	36822	Gordonia rubripertincta
0	4	0	F	85029	Dietziaceae
0	4	0	G	37914	Dietzia
0	2	1	G1	2617939	unclassified Dietzia
0	1	1	S	712270	Dietzia sp. oral taxon 368
0	1	1	S	139021	Dietzia psychralcaliphila
0	1	1	S	546160	Dietzia lutea
0	2	0	F	85028	Tsukamurellaceae
0	2	2	G	2060	Tsukamurella
0	1	0	F	316606	Segniliparaceae
0	1	0	G	286801	Segniliparus
0	1	0	S	286802	Segniliparus rotundus
0	1	1	S1	640132	Segniliparus rotundus DSM 44985
0	1	0	F	2805586	Lawsonellaceae
0	1	0	G	1847725	Lawsonella
0	1	1	S	1528099	Lawsonella clevelandensis
0.01	71	0	O	85011	Streptomycetales
0.01	71	2	F	2062	Streptomycetaceae
0.01	68	17	G	1883	Streptomyces
0	14	4	G1	2593676	unclassified Streptomyces
0	1	1	S	2705439	Streptomyces sp. S4.7
0	1	1	S	2306165	Streptomyces sp. CC0208
0	1	1	S	2582831	Streptomyces sp. SUK 48
0	1	1	S	2175864	Streptomyces sp. NHF165
0	1	1	S	2721243	Streptomyces sp. RLB1-33
0	1	1	S	2768066	Streptomyces sp. CRXT-G-22
0	1	1	S	2692234	Streptomyces sp. GS7
0	1	1	S	1725411	Streptomyces sp. CdTB01
0	1	1	S	2607753	Streptomyces sp. INR7
0	1	1	S	2684468	Streptomyces sp. QHH-9511
0	2	2	S	2686304	Streptomyces broussonetiae
0	2	0	S	1950	Streptomyces peucetius
0	2	0	S1	55158	Streptomyces peucetius subsp. caesius
0	2	2	S2	316280	Streptomyces peucetius subsp. caesius ATCC 27952
0	2	2	S	54571	Streptomyces venezuelae
0	2	2	S	36818	Streptomyces subrutilus
0	2	0	S	1912	Streptomyces hygroscopicus
0	2	2	S1	264445	Streptomyces hygroscopicus subsp. limoneus
0	2	0	S	1914	Streptomyces lavendulae
0	2	2	S1	58340	Streptomyces lavendulae subsp. lavendulae
0	2	2	S	67304	Streptomyces griseorubiginosus
0	2	2	S	2184053	Streptomyces cadmiisoli
0	1	0	S	67581	Streptomyces viridosporus
0	1	1	S1	665577	Streptomyces viridosporus T7A
0	1	1	S	1967	Streptomyces kanamyceticus
0	1	1	S	28894	Streptomyces nitrosporeus
0	1	1	S	1616117	Streptomyces formicae
0	1	0	G1	1477431	Streptomyces albidoflavus group
0	1	1	S	1886	Streptomyces albidoflavus
0	1	1	S	1176198	Streptomyces harbinensis
0	1	1	S	193462	Streptomyces niveus
0	1	0	G1	629295	Streptomyces griseus group
0	1	0	G2	1482596	Streptomyces griseus subgroup
0	1	0	S	1911	Streptomyces griseus
0	1	1	S1	67263	Streptomyces griseus subsp. griseus
0	1	1	S	48665	Streptomyces viridifaciens
0	1	1	S	408015	Streptomyces xiamenensis
0	1	0	S	379067	Streptomyces bingchenggensis
0	1	1	S1	749414	Streptomyces bingchenggensis BCW-1
0	1	1	S	362257	Streptomyces vietnamensis
0	1	1	S	66892	Streptomyces gardneri
0	1	1	S	68270	Streptomyces spectabilis
0	1	1	S	116188	Streptomyces coeruleorubidus
0	1	1	S	1940	Streptomyces albireticuli
0	1	1	S	68202	Streptomyces fulvissimus
0	1	1	S	1901	Streptomyces clavuligerus
0	1	1	S	2548456	Streptomyces aquilus
0	1	1	S	2496836	Streptomyces cyaneochromogenes
0	1	1	S	2282738	Streptomyces paludis
0	1	0	G	228398	Streptacidiphilus
0	1	0	G1	2643834	unclassified Streptacidiphilus
0	1	1	S	2704468	Streptacidiphilus sp. P02-A3a
0	39	0	O	85004	Bifidobacteriales
0	39	0	F	31953	Bifidobacteriaceae
0	38	1	G	1678	Bifidobacterium
0	28	28	S	33905	Bifidobacterium thermophilum
0	2	0	S	158787	Bifidobacterium scardovii
0	2	2	S1	1150461	Bifidobacterium scardovii JCM 12489 = DSM 13734
0	1	1	S	1681	Bifidobacterium bifidum
0	1	1	S	1765219	Bifidobacterium eulemuris
0	1	1	S	1603886	Bifidobacterium lemurum
0	1	0	S	78448	Bifidobacterium pullorum
0	1	1	S1	78344	Bifidobacterium pullorum subsp. gallinarum
0	1	1	S	35760	Bifidobacterium choerinum
0	1	1	S	1694	Bifidobacterium pseudolongum
0	1	1	S	1680	Bifidobacterium adolescentis
0	1	0	G	2701	Gardnerella
0	1	1	S	2702	Gardnerella vaginalis
0	26	0	O	85009	Propionibacteriales
0	17	0	F	31957	Propionibacteriaceae
0	7	0	G	1912215	Acidipropionibacterium
0	6	6	S	1748	Acidipropionibacterium acidipropionici
0	1	1	S	2057246	Acidipropionibacterium virtanenii
0	5	0	G	72763	Tessaracoccus
0	4	4	S	1332264	Tessaracoccus aquimaris
0	1	1	S	399497	Tessaracoccus flavescens
0	3	0	G	1912216	Cutibacterium
0	3	3	S	1747	Cutibacterium acnes
0	1	0	G	1743	Propionibacterium
0	1	1	S	119981	Propionibacterium australiense
0	1	0	G	29404	Microlunatus
0	1	0	G1	2619695	unclassified Microlunatus
0	1	1	S	2672569	Microlunatus sp. Gsoil 973
0	9	0	F	85015	Nocardioidaceae
0	8	1	G	1839	Nocardioides
0	4	1	G1	2615069	unclassified Nocardioides
0	1	1	S	2582905	Nocardioides sp. S-1144
0	1	1	S	2662361	Nocardioides sp. dk884
0	1	1	S	2714938	Nocardioides sp. HDW12A
0	1	1	S	419476	Nocardioides marinisabuli
0	1	1	S	449461	Nocardioides humi
0	1	1	S	1643322	Nocardioides ungokensis
0	1	0	G	1546255	Mumia
0	1	0	G1	2621872	unclassified Mumia
0	1	1	S	2708082	Mumia sp. ZJ1417
0	16	0	O	85008	Micromonosporales
0	16	0	F	28056	Micromonosporaceae
0	6	0	G	1865	Actinoplanes
0	5	3	G1	2626549	unclassified Actinoplanes
0	2	2	S	649831	Actinoplanes sp. N902-109
0	1	0	S	1866	Actinoplanes missouriensis
0	1	1	S1	512565	Actinoplanes missouriensis 431
0	4	0	G	1873	Micromonospora
0	1	1	S	47875	Micromonospora sagamiensis
0	1	0	S	1003110	Micromonospora maris
0	1	1	S1	263358	Micromonospora maris AB-18-032
0	1	1	S	1914461	Micromonospora terminaliae
0	1	1	S	2294034	Micromonospora craniellae
0	4	0	G	907364	Phytohabitans
0	2	2	S	624315	Phytohabitans suffuscus
0	2	2	S	1076124	Phytohabitans flavus
0	2	0	G	84593	Verrucosispora
0	2	0	G1	2630859	unclassified Verrucosispora
0	2	2	S	2742132	Verrucosispora sp. NA02020
0	11	0	O	85010	Pseudonocardiales
0	11	0	F	2070	Pseudonocardiaceae
0	3	0	G	1813	Amycolatopsis
0	3	3	S	33910	Amycolatopsis mediterranei
0	3	0	G	1847	Pseudonocardia
0	2	0	G1	2619320	unclassified Pseudonocardia
0	1	1	S	445576	Pseudonocardia sp. AL041005-10
0	1	1	S	1641402	Pseudonocardia sp. HH130629-09
0	1	1	S	2736640	Pseudonocardia broussonetiae
0	1	0	G	1835	Saccharopolyspora
0	1	1	S	2665642	Saccharopolyspora coralli
0	1	0	G	2071	Saccharothrix
0	1	0	S	103731	Saccharothrix espanaensis
0	1	1	S1	1179773	Saccharothrix espanaensis DSM 44229
0	1	1	G	40566	Actinosynnema
0	1	0	G	43356	Kutzneria
0	1	0	S	43357	Kutzneria albida
0	1	1	S1	1449976	Kutzneria albida DSM 43870
0	1	0	G	142577	Prauserella
0	1	1	S	530584	Prauserella marina
0	4	0	O	2037	Actinomycetales
0	4	0	F	2049	Actinomycetaceae
0	4	1	G	1654	Actinomyces
0	3	0	G1	2609248	unclassified Actinomyces
0	1	1	S	712116	Actinomyces sp. oral taxon 169
0	1	1	S	712122	Actinomyces sp. oral taxon 414
0	1	1	S	1851395	Actinomyces sp. Chiba101
0	2	0	O	85012	Streptosporangiales
0	2	0	F	83676	Nocardiopsaceae
0	2	0	G	2013	Nocardiopsis
0	1	0	S	53437	Nocardiopsis alba
0	1	1	S1	1205910	Nocardiopsis alba ATCC BAA-2165
0	1	0	S	280236	Nocardiopsis gilva
0	1	1	S1	1235441	Nocardiopsis gilva YIM 90087
0	1	0	O	85013	Frankiales
0	1	0	F	74712	Frankiaceae
0	1	0	G	1854	Frankia
0	1	1	S	298654	Frankia inefficax
0	1	0	O	414714	Catenulisporales
0	1	0	F	414877	Catenulisporaceae
0	1	0	G	414878	Catenulispora
0	1	0	S	304895	Catenulispora acidiphila
0	1	1	S1	479433	Catenulispora acidiphila DSM 44928
0	1	0	O	1643682	Geodermatophilales
0	1	0	F	85030	Geodermatophilaceae
0	1	0	G	38501	Blastococcus
0	1	0	S	138336	Blastococcus saxobsidens
0	1	1	S1	1146883	Blastococcus saxobsidens DD2
0	1	0	O	1643684	Nakamurellales
0	1	0	F	85031	Nakamurellaceae
0	1	0	G	53460	Nakamurella
0	1	0	S	53461	Nakamurella multipartita
0	1	1	S1	479431	Nakamurella multipartita DSM 44233
0	10	0	C	84998	Coriobacteriia
0	7	0	O	84999	Coriobacteriales
0	7	0	F	1643824	Atopobiaceae
0	6	1	G	133925	Olsenella
0	2	0	S	133926	Olsenella uli
0	2	2	S1	633147	Olsenella uli DSM 7084
0	2	0	G1	2638792	unclassified Olsenella
0	1	1	S	712411	Olsenella sp. oral taxon 807
0	1	1	S	2779519	Olsenella sp. LZLJ-2
0	1	1	S	1805478	Olsenella timonensis
0	1	0	G	2082587	Parolsenella
0	1	1	S	2003188	Parolsenella catena
0	3	0	O	1643822	Eggerthellales
0	3	0	F	1643826	Eggerthellaceae
0	2	0	G	447020	Adlercreutzia
0	1	0	S	446660	Adlercreutzia equolifaciens
0	1	1	S1	1384484	Adlercreutzia equolifaciens DSM 19450
0	1	0	G1	2636013	unclassified Adlercreutzia
0	1	1	S	2707299	Adlercreutzia sp. 8CFCBH1
0	1	0	G	84111	Eggerthella
0	1	1	S	84112	Eggerthella lenta
0	1	0	C	84992	Acidimicrobiia
0	1	0	O	84993	Acidimicrobiales
0	1	0	F	633392	Iamiaceae
0	1	0	G	2789775	Actinomarinicola
0	1	1	S	2789776	Actinomarinicola tropica
0	1	0	C	1497346	Thermoleophilia
0	1	0	O	588673	Solirubrobacterales
0	1	0	F	320583	Conexibacteraceae
0	1	0	G	191494	Conexibacter
0	1	0	S	191495	Conexibacter woesei
0	1	1	S1	469383	Conexibacter woesei DSM 14684
0	12	0	D2	1798711	Cyanobacteria/Melainabacteria group
0	12	0	P	1117	Cyanobacteria
0	7	0	O	1161	Nostocales
0	6	0	F	1162	Nostocaceae
0	4	0	G	1177	Nostoc
0	3	0	G1	2593658	unclassified Nostoc
0	2	2	S	1261031	Nostoc sp. 'Peltigera membranacea cyanobiont' N6
0	1	1	S	1751286	Nostoc sp. NIES-3756
0	1	0	S	1306274	Nostoc flagelliforme
0	1	1	S1	2038116	Nostoc flagelliforme CCNUN1
0	1	0	G	1163	Anabaena
0	1	0	G1	2619674	unclassified Anabaena
0	1	1	S	1647413	Anabaena sp. WA102
0	1	0	G	264688	Trichormus
0	1	0	S	1164	Trichormus azollae
0	1	1	S1	551115	'Nostoc azollae' 0708
0	1	0	F	2661849	Calotrichaceae
0	1	0	G	1186	Calothrix
0	1	0	G1	2619626	unclassified Calothrix
0	1	1	S	2005469	Calothrix sp. NIES-4071
0	5	0	O	1890424	Synechococcales
0	4	1	F	1890426	Synechococcaceae
0	2	0	G	1129	Synechococcus
0	2	0	G1	2626047	unclassified Synechococcus
0	1	1	S	374982	Synechococcus sp. PCC 73109
0	1	1	S	221341	Synechococcus sp. Minos11
0	1	0	G	167375	Cyanobium
0	1	0	G1	2627006	unclassified Cyanobium
0	1	1	S	1851505	Cyanobium sp. NIES-981
0	1	0	F	2303730	Prochlorotrichaceae
0	1	0	G	170610	Halomicronema
0	1	0	S	1209493	Halomicronema hongdechloris
0	1	1	S1	1641165	Halomicronema hongdechloris C2206
0	5	0	P	544448	Tenericutes
0	5	0	C	31969	Mollicutes
0	3	0	O	186328	Entomoplasmatales
0	2	0	F	2131	Spiroplasmataceae
0	2	0	G	2132	Spiroplasma
0	1	1	S	216938	Spiroplasma helicoides
0	1	1	S	216932	Spiroplasma chinense
0	1	0	F	33925	Entomoplasmataceae
0	1	0	G	46239	Mesoplasma
0	1	1	S	324078	Mesoplasma coleopterae
0	2	0	O	2085	Mycoplasmatales
0	2	0	F	2092	Mycoplasmataceae
0	1	0	G	2093	Mycoplasma
0	1	1	S	353852	Mycoplasma nasistruthionis
0	1	0	G	2767358	Mycoplasmopsis
0	1	1	S	2107	Mycoplasma pulmonis
0	3	0	P	1297	Deinococcus-Thermus
0	3	0	C	188787	Deinococci
0	2	0	O	68933	Thermales
0	2	0	F	188786	Thermaceae
0	2	0	G	65551	Meiothermus
0	1	0	S	277	Meiothermus ruber
0	1	1	S1	504728	Meiothermus ruber DSM 1279
0	1	0	S	52022	Meiothermus silvanus
0	1	1	S1	526227	Meiothermus silvanus DSM 9946
0	1	0	O	118964	Deinococcales
0	1	0	F	183710	Deinococcaceae
0	1	0	G	1298	Deinococcus
0	1	0	G1	2623546	unclassified Deinococcus
0	1	1	S	2489213	Deinococcus sp. S14-83
0	1	0	P	200795	Chloroflexi
0	1	0	C	388447	Ktedonobacteria
0	1	0	O	388448	Ktedonobacterales
0	1	0	F	2692416	Ktedonosporobacteraceae
0	1	0	G	2692417	Ktedonosporobacter
0	1	1	S	2509675	Ktedonosporobacter rubrisoli
0.01	66	0	D1	1783270	FCB group
[truncated: 235 more rows]

## Sheet: Method CB - MCSII spiked
Percentage of fragments covered by the clade rooted at this taxon	Number of fragments covered by the clade rooted at this taxon	Number of fragments assigned directly to this taxon	Taxa rank code	NCBI taxonomic ID number	Indented scientific name
2.84	4536	4536	U	0	unclassified
97.16	155076	2	R	1	root
97.16	155074	35	R1	131567	cellular organisms
95.61	152606	1	D	2759	Eukaryota
95.61	152602	5	D1	33154	Opisthokonta
95.6	152584	0	K	33208	Metazoa
95.6	152584	0	K1	6072	Eumetazoa
95.6	152584	42	K2	33213	Bilateria
95.49	152417	0	K3	33511	Deuterostomia
95.49	152417	0	P	7711	Chordata
95.49	152417	0	P1	89593	Craniata
95.49	152417	0	P2	7742	Vertebrata
95.49	152417	0	P3	7776	Gnathostomata
95.49	152417	0	P4	117570	Teleostomi
95.49	152417	0	P5	117571	Euteleostomi
95.49	152417	0	P6	8287	Sarcopterygii
95.49	152417	0	P7	1338369	Dipnotetrapodomorpha
95.49	152417	0	P8	32523	Tetrapoda
95.49	152417	267	P9	32524	Amniota
95.15	151865	0	C	40674	Mammalia
95.15	151865	0	C1	32525	Theria
95.15	151865	0	C2	9347	Eutheria
95.15	151865	298	C3	1437010	Boreoeutheria
93.86	149810	249	C4	314145	Laurasiatheria
93.14	148659	109	O	91561	Artiodactyla
92.79	148098	0	O1	35497	Suina
92.79	148098	0	F	9821	Suidae
92.79	148098	0	G	9822	Sus
92.79	148098	148098	S	9823	Sus scrofa
0.28	452	0	O1	9845	Ruminantia
0.28	452	0	O2	35500	Pecora
0.28	452	46	F	9895	Bovidae
0.17	271	67	F1	9963	Caprinae
0.08	130	0	G	9935	Ovis
1.08	1728	1259	S	1639	Listeria monocytogenes
0.05	74	0	G	9922	Capra
0.57	902	902	S	9796	Equus caballus
0.08	135	0	F1	27592	Bovinae
0.08	135	0	G	9903	Bos
0.24	389	389	S	60711	Chlorocebus sabaeus
0.57	902	0	O	9787	Perissodactyla
0.57	902	0	F	9788	Equidae
0.57	902	0	G	9789	Equus
0.57	902	0	G1	35510	Equus
0.18	288	288	S	10116	Rattus norvegicus
1.1	1757	80	C4	314146	Euarchontoglires
0.64	1020	0	C5	314147	Glires
0.64	1020	33	O	9989	Rodentia
0.45	723	0	O1	1963758	Myomorpha
0.45	723	28	O2	337687	Muroidea
0.37	584	0	F	10066	Muridae
0.37	584	19	F1	39107	Murinae
0.18	288	0	G	10114	Rattus
0.17	277	277	S	10090	Mus musculus
0.17	277	0	G	10088	Mus
0.17	277	0	G1	862507	Mus
0.17	264	264	S	10141	Cavia porcellus
0.07	111	0	F	337677	Cricetidae
0.07	111	0	F1	10026	Cricetinae
0.07	111	0	G	10035	Mesocricetus
0.12	195	195	S	9606	Homo sapiens
0.17	264	0	O1	33550	Hystricomorpha
0.17	264	0	F	10139	Caviidae
0.17	264	0	G	10140	Cavia
0.12	187	187	S	1536775	Paenibacillus sp. FSL H7-0737
0.41	657	0	O	9443	Primates
0.41	657	0	O1	376913	Haplorrhini
0.41	657	0	O2	314293	Simiiformes
0.41	657	73	O3	9526	Catarrhini
0.24	389	0	O4	314294	Cercopithecoidea
0.24	389	0	F	9527	Cercopithecidae
0.24	389	0	F1	9528	Cercopithecinae
0.24	389	0	G	392815	Chlorocebus
0.09	141	133	S	40214	Acinetobacter johnsonii
0.12	195	0	O4	314295	Hominoidea
0.12	195	0	F	9604	Hominidae
0.12	195	0	F1	207598	Homininae
0.12	195	0	G	9605	Homo
0.08	130	130	S	9940	Ovis aries
0.18	285	0	P10	8457	Sauropsida
0.18	285	0	P11	32561	Sauria
0.18	285	0	P12	1329799	Archelosauria
0.18	285	0	P13	8492	Archosauria
0.18	285	0	P14	436486	Dinosauria
0.18	285	0	P15	436489	Saurischia
0.18	285	0	P16	436491	Theropoda
0.18	285	0	P17	436492	Coelurosauria
0.18	285	0	C	8782	Aves
0.18	285	5	C1	8825	Neognathae
0.17	269	30	C2	1549675	Galloanserae
0.1	156	9	O	8976	Galliformes
0.05	76	0	F	8990	Numididae
0.05	76	0	G	8995	Numida
0.08	135	135	S	9913	Bos taurus
0.04	71	7	F	9005	Phasianidae
0.03	40	0	F1	9072	Phasianinae
0.03	40	0	G	9030	Gallus
0.07	111	111	S	10036	Mesocricetus auratus
0.02	24	0	F1	466552	Meleagridinae
0.02	24	0	G	9102	Meleagris
0.05	74	74	S	9925	Capra hircus
0.05	83	0	O	8826	Anseriformes
0.05	83	0	F	8830	Anatidae
0.05	83	0	F1	2068716	Anatinae
0.05	83	0	G	8835	Anas
0.05	76	76	S	8996	Numida meleagris
0.01	11	0	O	8929	Columbiformes
0.01	11	0	F	8930	Columbidae
0.01	11	0	G	8931	Columba
0.05	83	83	S	8839	Anas platyrhynchos
0.08	125	0	K3	33317	Protostomia
0.08	125	0	K4	1206794	Ecdysozoa
0.08	125	0	K5	88770	Panarthropoda
0.08	125	0	P	6656	Arthropoda
0.07	113	0	P1	197563	Mandibulata
0.07	113	0	P2	197562	Pancrustacea
0.07	113	0	P3	6960	Hexapoda
0.07	113	0	C	50557	Insecta
0.07	113	0	C1	85512	Dicondylia
0.07	113	0	C2	7496	Pterygota
0.07	113	0	C3	33340	Neoptera
0.07	113	1	C4	33392	Holometabola
0.04	65	0	O	7147	Diptera
0.04	59	0	O1	7148	Nematocera
0.04	59	0	O2	43786	Culicomorpha
0.04	59	0	O3	41827	Culicoidea
0.04	59	0	F	7157	Culicidae
0.04	59	0	F1	43817	Culicinae
0.03	42	0	F2	1056966	Aedini
0.03	42	0	G	7158	Aedes
0.03	42	1	G1	53541	Stegomyia
0.03	40	40	S	9031	Gallus gallus
0.03	47	47	S	7460	Apis mellifera
0.01	17	0	F2	53550	Culicini
0.01	17	0	G	7174	Culex
0.01	17	0	G1	53527	Culex
0.01	17	0	G2	518105	Culex pipiens complex
0.02	24	24	S	9103	Meleagris gallopavo
0	6	0	O1	7203	Brachycera
0	6	0	O2	43733	Muscomorpha
0	6	0	O3	480118	Eremoneura
0	6	0	O4	480117	Cyclorrhapha
0	6	0	O5	43738	Schizophora
0	6	0	O6	43742	Calyptratae
0	6	0	O7	43754	Muscoidea
0	6	0	F	7366	Muscidae
0	6	0	F1	43910	Muscinae
0	6	0	F2	43911	Stomoxyini
0	6	0	G	35569	Stomoxys
0.02	33	33	S	7160	Aedes albopictus
0.03	47	0	O	7399	Hymenoptera
0.03	47	0	O1	7400	Apocrita
0.03	47	0	O2	7434	Aculeata
0.03	47	0	O3	34735	Apoidea
0.03	47	0	F	7458	Apidae
0.03	47	0	F1	70987	Apinae
0.03	47	0	F2	83321	Apini
0.03	47	0	G	7459	Apis
0.01	11	11	S	8932	Columba livia
0.01	12	0	P1	6843	Chelicerata
0.01	12	0	C	6854	Arachnida
0.01	12	0	C1	6933	Acari
0.01	12	0	C2	6934	Parasitiformes
0.01	12	0	O	6935	Ixodida
0.01	12	0	O1	297308	Ixodoidea
0.01	12	0	F	6939	Ixodidae
0.01	12	0	F1	426442	Ixodinae
0.01	12	0	G	6944	Ixodes
0.01	8	8	S	7159	Aedes aegypti
0.01	13	0	K	4751	Fungi
0.01	13	0	K1	451864	Dikarya
0.01	12	0	P	4890	Ascomycota
0.01	12	0	P1	716545	saccharomyceta
0	7	0	P2	147537	Saccharomycotina
0	7	0	C	4891	Saccharomycetes
0	7	0	O	4892	Saccharomycetales
0	7	0	F	4893	Saccharomycetaceae
0	7	0	G	4930	Saccharomyces
0.01	17	17	S	7176	Culex quinquefasciatus
0	7	7	S1	559292	Saccharomyces cerevisiae S288C
0	5	0	P2	147538	Pezizomycotina
0	5	0	P3	716546	leotiomyceta
0	5	0	P4	715989	sordariomyceta
0	3	0	C	147548	Leotiomycetes
0	3	0	O	5178	Helotiales
0	3	0	F	28983	Sclerotiniaceae
0	3	0	G	33196	Botrytis
0.01	12	12	S	6945	Ixodes scapularis
0	3	3	S1	332648	Botrytis cinerea B05.10
0	2	0	C	147550	Sordariomycetes
0	2	0	C1	222544	Sordariomycetidae
0	2	0	O	5139	Sordariales
0	2	0	F	35718	Chaetomiaceae
0	2	0	G	2609811	Thermothielavioides
0.01	22	22	S	1536770	Paenibacillus sp. FSL R5-0345
0	2	2	S1	578455	Thermothielavioides terrestris NRRL 8126
0	1	0	P	5204	Basidiomycota
0	1	0	P1	452284	Ustilaginomycotina
0	1	0	C	1538075	Malasseziomycetes
0	1	0	O	162474	Malasseziales
0	1	0	F	742845	Malasseziaceae
0	1	0	G	55193	Malassezia
0.01	14	13	S	1423	Bacillus subtilis
0	2	0	D1	2698737	Sar
0	2	0	D2	33630	Alveolata
0	2	0	P	5794	Apicomplexa
0	2	0	C	422676	Aconoidasida
0	1	0	O	5819	Haemosporida
0	1	0	F	1639119	Plasmodiidae
0	1	0	G	5820	Plasmodium
0	1	0	G1	418107	Plasmodium (Laverania)
0.01	9	9	S	72361	Bacillus vallismortis
0	1	1	S1	36329	Plasmodium falciparum 3D7
0	1	0	O	5863	Piroplasmida
0	1	0	F	27994	Theileriidae
0	1	0	G	5873	Theileria
0.01	19	19	S	1879049	Acinetobacter sp. WCHAc010034
0	1	1	S1	869250	Theileria orientalis strain Shintoku
0	1	0	D1	2611352	Discoba
0	1	0	P	33682	Euglenozoa
0	1	0	C	5653	Kinetoplastea
0	1	0	C1	2704647	Metakinetoplastina
0	1	0	O	2704949	Trypanosomatida
0	1	0	F	5654	Trypanosomatidae
0	1	0	F1	1286322	Leishmaniinae
0	1	0	G	5658	Leishmania
0	1	0	G1	38568	Leishmania
0	1	0	G2	38581	Leishmania major species complex
0.01	13	13	S	756892	Acinetobacter indicus
0	1	1	S1	347515	Leishmania major strain Friedlin
1.52	2432	4	D	2	Bacteria
1.29	2066	0	D1	1783272	Terrabacteria group
1.28	2046	0	P	1239	Firmicutes
1.28	2045	14	C	91061	Bacilli
1.27	2020	0	O	1385	Bacillales
1.09	1735	0	F	186820	Listeriaceae
1.09	1735	5	G	1637	Listeria
0.01	9	9	S	2136182	Acinetobacter cumulans
0.18	282	282	S1	393119	Listeria monocytogenes FSL J1-208
0.05	77	77	S1	930781	Listeria monocytogenes J1816
0.02	27	14	S1	2065118	Listeria monocytogenes serotype 4b
0	7	7	S2	568819	Listeria monocytogenes serotype 4b str. CLIP 80459
0	3	3	S2	265669	Listeria monocytogenes serotype 4b str. F2365
0	3	3	S2	1196161	Listeria monocytogenes serotype 4b str. 81-0861
0.01	18	18	S1	1126011	Listeria monocytogenes 07PF0776
0.01	11	11	S1	879089	Listeria monocytogenes SLCC2540
0.01	10	10	S1	393127	Listeria monocytogenes Finland 1998
0.01	8	8	S1	393126	Listeria monocytogenes FSL R2-561
0	7	7	S1	882095	Listeria monocytogenes ATCC 19117
0	6	6	S1	882094	Listeria monocytogenes L312
0	5	5	S1	932919	Listeria monocytogenes SLCC2755
0	3	3	S1	393133	Listeria monocytogenes 10403S
0	3	3	S1	169963	Listeria monocytogenes EGD-e
0	2	2	S1	552536	Listeria monocytogenes HCC23
0	2	2	S1	879088	Listeria monocytogenes SLCC2378
0	2	2	S1	879090	Listeria monocytogenes SLCC7179
0	1	1	S1	1457187	Listeria monocytogenes WSLC1001
0	1	1	S1	932920	Listeria monocytogenes SLCC2372
0	1	1	S1	1457188	Listeria monocytogenes WSLC1042
0	1	0	S1	1906951	Listeria monocytogenes serotype 1/2a
0	1	1	S2	1196186	Listeria monocytogenes serotype 1/2a str. 08-7669
0	1	1	S1	1288295	Listeria monocytogenes 6179
0	1	1	S1	393130	Listeria monocytogenes J0161
0.01	22	17	S	287	Pseudomonas aeruginosa
0	1	1	S1	202752	Listeria ivanovii subsp. londoniensis
0	6	6	S	35570	Stomoxys calcitrans
0.14	231	0	F	186822	Paenibacillaceae
0.14	230	0	G	44249	Paenibacillus
0.14	216	5	G1	185978	unclassified Paenibacillus
0	7	0	S	4932	Saccharomyces cerevisiae
0	3	0	S	40559	Botrytis cinerea
0	2	0	S	2587410	Thermothielavioides terrestris
0	1	1	S	76775	Malassezia restricta
0	1	0	S	5833	Plasmodium falciparum
0	1	0	S	68886	Theileria orientalis
0	1	0	S	5664	Leishmania major
0	1	0	G1	2044880	Paenibacillus sonchi group
0	1	0	S	1638	Listeria ivanovii
0	1	0	G	55080	Brevibacillus
0	1	1	S	1006155	Listeria weihenstephanensis
0.03	53	0	F	186817	Bacillaceae
0.03	53	12	G	1386	Bacillus
0.02	36	6	G1	653685	Bacillus subtilis group
0	2	2	S	1980674	Paenibacillus sp. Cedars
0	1	0	S1	135461	Bacillus subtilis subsp. subtilis
0	1	1	S2	1052588	Bacillus subtilis subsp. subtilis str. RO-NN-1
0	6	6	S	169760	Paenibacillus stellifer
0	5	5	S	189426	Paenibacillus odorifer
0	1	1	S	528191	Paenibacillus xylanexedens
0	1	0	G2	653388	Bacillus mojavensis subgroup
0	1	1	S	414771	Paenibacillus donghaensis
0	1	0	G2	1938374	Bacillus amyloliquefaciens group
0	1	1	S	373687	Paenibacillus sonchi
0	1	1	S	1465	Brevibacillus laterosporus
0	1	0	G1	1792192	Bacillus altitudinis complex
0	4	4	S	227866	Bacillus tequilensis
0	1	0	G1	185979	unclassified Bacillus
0	1	1	S	1452	Bacillus atrophaeus
0	1	1	S	72360	Bacillus mojavensis
0	1	0	G1	86661	Bacillus cereus group
0	1	1	S	492670	Bacillus velezensis
0	1	0	F	186823	Alicyclobacillaceae
0	1	0	G	29330	Alicyclobacillus
0	1	1	S	1397	Bacillus circulans
0	1	0	S1	1388	Alicyclobacillus acidocaldarius subsp. acidocaldarius
0	1	1	S2	521098	Alicyclobacillus acidocaldarius subsp. acidocaldarius DSM 446
0.01	11	0	O	186826	Lactobacillales
0.01	8	0	F	33958	Lactobacillaceae
0	6	0	G	1578	Lactobacillus
0	1	1	S	293387	Bacillus altitudinis
0	1	1	S	2762329	Bacillus sp. PAMC26543
0	1	1	S1	1423723	Lactobacillus amylovorus DSM 20531
0	1	1	S	1476025	Bacillus vini
0	2	0	G	2742598	Limosilactobacillus
0	1	1	S	2026189	Bacillus albus
0	1	0	S	405212	Alicyclobacillus acidocaldarius
0	3	0	F	81852	Enterococcaceae
0	2	0	G	1350	Enterococcus
0	3	3	S	33959	Lactobacillus johnsonii
0	1	1	S1	565651	Enterococcus faecalis ARO1/DG
0	1	0	G	51668	Tetragenococcus
0	2	1	S	1604	Lactobacillus amylovorus
0	1	0	C	909932	Negativicutes
0	1	0	O	1843489	Veillonellales
0	1	0	F	31977	Veillonellaceae
0	1	0	G	906	Megasphaera
0	1	1	S	147802	Lactobacillus iners
0.01	19	0	P	201174	Actinobacteria
0.01	18	0	C	1760	Actinobacteria
0.01	12	0	O	85011	Streptomycetales
0.01	12	1	F	2062	Streptomycetaceae
0.01	11	2	G	1883	Streptomyces
0	4	0	G1	2593676	unclassified Streptomyces
0	1	1	S	1598	Limosilactobacillus reuteri
0	1	1	S	1613	Limosilactobacillus fermentum
0	2	1	S	1351	Enterococcus faecalis
0	1	1	S	290335	Tetragenococcus koreensis
0	1	0	G1	629295	Streptomyces griseus group
0	1	0	G2	1482596	Streptomyces griseus subgroup
0	1	1	S	2144175	Megasphaera stantonii
0	1	1	S1	67263	Streptomyces griseus subsp. griseus
0	2	2	S	1837283	Streptomyces sp. S8
0	1	1	S	2768068	Streptomyces sp. CRPJ-33
0	2	0	O	85007	Corynebacteriales
0	2	0	F	85025	Nocardiaceae
0	2	0	G	1817	Nocardia
0	1	1	S	2751189	Streptomyces sp. NEAU-sy36
0	1	1	S1	1133849	Nocardia brasiliensis ATCC 700358
0	2	2	S	408015	Streptomyces xiamenensis
0	1	0	O	85006	Micrococcales
0	1	0	F	85023	Microbacteriaceae
0	1	0	G	2034	Curtobacterium
0	1	0	G1	257496	unclassified Curtobacterium
0	1	0	S	1911	Streptomyces griseus
0	1	0	O	85008	Micromonosporales
0	1	0	F	28056	Micromonosporaceae
0	1	0	G	1873	Micromonospora
0	1	1	S	1535768	Streptomyces lunaelactis
0	1	0	O	85009	Propionibacteriales
0	1	0	F	85015	Nocardioidaceae
0	1	0	G	1839	Nocardioides
0	1	0	G1	2615069	unclassified Nocardioides
0	1	1	S	54571	Streptomyces venezuelae
0	1	0	O	2037	Actinomycetales
0	1	0	F	2049	Actinomycetaceae
0	1	0	G	1654	Actinomyces
0	1	0	G1	2609248	unclassified Actinomyces
0	1	0	S	37326	Nocardia brasiliensis
0	1	0	C	908620	Nitriliruptoria
0	1	0	O	1755823	Egicoccales
0	1	0	F	1755824	Egicoccaceae
0	1	0	G	1755825	Egicoccus
0	1	1	S	37332	Nocardia seriolae
0	1	0	D2	1798711	Cyanobacteria/Melainabacteria group
0	1	0	P	1117	Cyanobacteria
0	1	0	O	1161	Nostocales
0	1	0	F	1162	Nostocaceae
0	1	0	G	264688	Trichormus
0	1	1	S	1561023	Curtobacterium sp. MR_MD2014
0	1	1	S1	551115	'Nostoc azollae' 0708
0.22	356	1	P	1224	Proteobacteria
0.21	337	6	C	1236	Gammaproteobacteria
0.2	317	0	O	72274	Pseudomonadales
0.18	292	0	F	468	Moraxellaceae
0.18	292	24	G	469	Acinetobacter
0	1	1	S	479978	Micromonospora tulbaghiae
0.01	8	8	S1	1242245	Acinetobacter johnsonii XBB1
0.04	57	3	G1	196816	unclassified Acinetobacter
0	1	1	S	2582905	Nocardioides sp. S-1144
0	1	1	S	712122	Actinomyces sp. oral taxon 414
0	1	1	S	1670830	Egicoccus halophilus
0	1	0	S	1164	Trichormus azollae
0	6	6	S	2743575	Acinetobacter sp. NEB 394
0	5	5	S	2004647	Acinetobacter sp. WCHAc010052
0	4	4	S	2004646	Acinetobacter sp. WCHA55
0	3	3	S	2798861	Acinetobacter sp. CS-2
0	3	3	S	2601122	Acinetobacter sp. YH12138
0	3	3	S	1808001	Acinetobacter sp. LoGeW2-3
0	3	3	S	1758189	Acinetobacter sp. ACNIH2
0	2	2	S	1646498	Acinetobacter sp. TTH0-4
0	2	2	S	2714110	Acinetobacter sp. Marseille-Q1620
0	2	2	S	2563897	Acinetobacter sp. 10FS3-1
0	1	1	S	2004644	Acinetobacter sp. WCHA45
0.01	9	1	G1	909768	Acinetobacter calcoaceticus/baumannii complex
0	1	1	S	2781976	Acinetobacter sp. Ac-14
0	5	5	S	470	Acinetobacter baumannii
0	1	1	S	471	Acinetobacter calcoaceticus
0	1	1	S	106654	Acinetobacter nosocomialis
0	1	1	S	1785128	Acinetobacter lactucae
0	5	5	S	2662362	Acinetobacter wanghuae
0	5	5	S	108981	Acinetobacter schindleri
0	4	4	S	108980	Acinetobacter ursingii
0	3	3	S	29430	Acinetobacter haemolyticus
0	3	3	S	40216	Acinetobacter radioresistens
0	3	3	S	2006115	Acinetobacter piscicola
0	2	2	S	202954	Acinetobacter tandoii
0	2	2	S	2715163	Acinetobacter lanii
0	2	2	S	1324350	Acinetobacter equi
0	2	2	S	70346	Acinetobacter variabilis
0	1	1	S	202956	Acinetobacter towneri
0	1	1	S	40215	Acinetobacter junii
0	1	1	S	134534	Acinetobacter gyllenbergii
0	1	1	S1	436717	Acinetobacter oleivorans DR1
0	1	0	S	1148157	Acinetobacter oleivorans
0	1	1	S	1789224	Acinetobacter larvae
0	1	1	S	1871111	Acinetobacter defluvii
0	1	1	S	1879050	Acinetobacter wuhouensis
0.02	25	0	F	135621	Pseudomonadaceae
0.02	25	2	G	286	Pseudomonas
0.01	22	0	G1	136841	Pseudomonas aeruginosa group
0	1	1	S	2004650	Acinetobacter chinensis
0	3	3	S1	1009714	Pseudomonas aeruginosa PAK
0	2	2	S1	1427342	Pseudomonas aeruginosa SCV20265
0	1	0	G1	136843	Pseudomonas fluorescens group
0	1	1	S	78543	Pseudomonas migulae
0	5	0	O	91347	Enterobacterales
0	4	0	F	543	Enterobacteriaceae
0	2	0	G	561	Escherichia
0	2	2	S	562	Escherichia coli
0	1	1	G	570	Klebsiella
0	1	0	G	160674	Raoultella
0	1	1	S	577	Raoultella terrigena
0	1	0	F	1903410	Pectobacteriaceae
0	1	0	G	204037	Dickeya
0	1	0	S	556	Dickeya chrysanthemi
0	1	1	S1	561229	Dickeya chrysanthemi Ech1591
0	5	0	O	135622	Alteromonadales
0	2	0	F	72275	Alteromonadaceae
0	1	0	G	226	Alteromonas
0	1	1	S	28108	Alteromonas macleodii
0	1	0	G	89404	Glaciecola
0	1	0	S	300231	Glaciecola nitratireducens
0	1	1	S1	1085623	Glaciecola nitratireducens FR1064
0	1	0	F	267888	Pseudoalteromonadaceae
0	1	0	G	53246	Pseudoalteromonas
0	1	0	S	288	Pseudoalteromonas atlantica
0	1	1	S1	342610	Pseudoalteromonas atlantica T6c
0	1	0	F	267889	Colwelliaceae
0	1	0	G	1518149	Thalassotalea
0	1	0	G1	2614972	unclassified Thalassotalea
0	1	1	S	2594005	Thalassotalea sp. PS06
0	1	0	F	267890	Shewanellaceae
0	1	1	G	22	Shewanella
0	1	0	O	1775403	Nevskiales
0	1	0	F	568386	Sinobacteraceae
0	1	0	G	413435	Solimonas
0	1	0	G1	2637139	unclassified Solimonas
0	1	1	S	2303331	Solimonas sp. K1W22B-7
0	1	0	O	118969	Legionellales
0	1	0	F	444	Legionellaceae
0	1	0	G	445	Legionella
0	1	1	S	28084	Legionella cherrii
0	1	0	O	135614	Xanthomonadales
0	1	0	F	32033	Xanthomonadaceae
0	1	0	G	338	Xanthomonas
0	1	0	S	339	Xanthomonas campestris
0	1	1	S1	359385	Xanthomonas campestris pv. raphani
0	1	0	O	135625	Pasteurellales
0	1	0	F	712	Pasteurellaceae
0	1	0	G	724	Haemophilus
0	1	1	S	729	Haemophilus parainfluenzae
0	7	0	C	28216	Betaproteobacteria
0	7	0	O	80840	Burkholderiales
0	3	0	F	80864	Comamonadaceae
0	1	0	G	12916	Acidovorax
0	1	0	G1	2684926	unclassified Acidovorax
0	1	1	S	358220	Acidovorax sp. KKS102
0	1	0	G	283	Comamonas
0	1	1	S	160825	Comamonas koreensis
0	1	0	G	215579	Schlegelella
0	1	1	S	215580	Schlegelella thermodepolymerans
0	2	0	F	75682	Oxalobacteraceae
0	1	0	G	29580	Janthinobacterium
0	1	1	S	368607	Janthinobacterium svalbardensis
0	1	0	G	202907	Collimonas
0	1	0	S	158899	Collimonas fungivorans
0	1	1	S1	1005048	Collimonas fungivorans Ter331
0	2	0	F	119060	Burkholderiaceae
0	1	0	G	32008	Burkholderia
0	1	0	G1	87882	Burkholderia cepacia complex
0	1	0	S	292	Burkholderia cepacia
0	1	1	S1	1009846	Burkholderia cepacia GG4
0	1	0	G	93217	Pandoraea
0	1	1	S	93220	Pandoraea pnomenusa
0	6	1	C	28211	Alphaproteobacteria
0	3	0	O	356	Rhizobiales
0	1	0	F	31993	Methylocystaceae
0	1	0	G	133	Methylocystis
0	1	1	S	655015	Methylocystis bryophila
0	1	0	F	41294	Bradyrhizobiaceae
0	1	0	G	374	Bradyrhizobium
0	1	1	S	83637	Bradyrhizobium genosp. L
0	1	0	F	119045	Methylobacteriaceae
0	1	0	G	407	Methylobacterium
0	1	0	G1	2615210	unclassified Methylobacterium
0	1	1	S	2202826	Methylobacterium sp. 17Sr1-1
0	1	0	O	54526	Pelagibacterales
0	1	0	F	1655514	Pelagibacteraceae
0	1	0	G	198251	Candidatus Pelagibacter
0	1	0	S	198252	Candidatus Pelagibacter ubique
0	1	1	S1	335992	Candidatus Pelagibacter ubique HTCC1062
0	1	0	O	204457	Sphingomonadales
0	1	0	F	41297	Sphingomonadaceae
0	1	0	G	13687	Sphingomonas
0	1	0	G1	196159	unclassified Sphingomonas
0	1	1	S	2735134	Sphingomonas sp. AP4-R1
0	5	0	P1	68525	delta/epsilon subdivisions
0	3	0	C	29547	Epsilonproteobacteria
0	3	0	O	213849	Campylobacterales
0	2	0	F	2771471	Thiovulaceae
0	2	0	G	202746	Sulfurimonas
0	2	1	G1	2623549	unclassified Sulfurimonas
0	1	1	S	2590022	Sulfurimonas sp. GYSZ_1
0	1	0	F	72293	Helicobacteraceae
0	1	0	G	209	Helicobacter
0	1	1	S	37372	Helicobacter bilis
0	2	0	C	28221	Deltaproteobacteria
0	1	0	O	29	Myxococcales
0	1	0	O1	224462	Nannocystineae
0	1	0	F	224464	Kofleriaceae
0	1	0	G	162027	Haliangium
0	1	0	S	80816	Haliangium ochraceum
0	1	1	S1	502025	Haliangium ochraceum DSM 14365
0	1	0	O	213118	Desulfobacterales
0	1	0	F	213119	Desulfobacteraceae
0	1	0	G	2299	Desulfosarcina
0	1	0	S	83564	Desulfosarcina ovata
0	1	1	S1	885957	Desulfosarcina ovata subsp. sediminis
0	3	0	D1	1783270	FCB group
0	3	0	D2	68336	Bacteroidetes/Chlorobi group
0	3	1	P	976	Bacteroidetes
0	1	0	C	200643	Bacteroidia
0	1	0	O	171549	Bacteroidales
0	1	0	F	815	Bacteroidaceae
0	1	0	G	816	Bacteroides
0	1	0	S	817	Bacteroides fragilis
0	1	1	S1	295405	Bacteroides fragilis YCH46
0	1	0	C	1937959	Saprospiria
0	1	0	O	1936988	Saprospirales
0	1	0	F	1937961	Haliscomenobacteraceae
0	1	0	G	2349	Haliscomenobacter
0	1	0	S	2350	Haliscomenobacter hydrossis
0	1	1	S1	760192	Haliscomenobacter hydrossis DSM 1100
0	2	0	P	200918	Thermotogae
0	2	0	C	188708	Thermotogae
0	2	0	O	1643947	Petrotogales
0	2	0	F	1643949	Petrotogaceae
0	2	0	G	2778400	Tepiditoga
0	2	2	S	2108365	Tepiditoga spiralis
0	1	0	D1	1783257	PVC group
0	1	0	P	203682	Planctomycetes
0	1	0	C	203683	Planctomycetia
0	1	0	O	112	Planctomycetales
0	1	0	F	126	Planctomycetaceae
0	1	0	G	1649453	Gimesia
0	1	1	S	2527978	Gimesia panareensis
0	1	0	D	2157	Archaea
0	1	0	D1	1783275	TACK group
0	1	0	P	28889	Crenarchaeota
0	1	0	C	183924	Thermoprotei
0	1	0	O	2281	Sulfolobales
0	1	0	F	118883	Sulfolobaceae
0	1	0	G	69655	Sulfurisphaera
0	1	0	S	111955	Sulfurisphaera tokodaii
0	1	1	S1	273063	Sulfurisphaera tokodaii str. 7

## Sheet: Method CB - Stool unspiked
Percentage of fragments covered by the clade rooted at this taxon	Number of fragments covered by the clade rooted at this taxon	Number of fragments assigned directly to this taxon	Taxa rank code	NCBI taxonomic ID number	Indented scientific name
4.18	3260	3260	U	0	unclassified
95.82	74786	1	R	1	root
95.82	74784	26	R1	131567	cellular organisms
95.16	74272	1	D	2759	Eukaryota
95.16	74270	10	D1	33154	Opisthokonta
95.14	74254	0	K	33208	Metazoa
95.14	74254	0	K1	6072	Eumetazoa
95.14	74254	43	K2	33213	Bilateria
95.01	74148	0	K3	33511	Deuterostomia
95.01	74148	0	P	7711	Chordata
95.01	74148	0	P1	89593	Craniata
95.01	74148	0	P2	7742	Vertebrata
95.01	74148	0	P3	7776	Gnathostomata
95.01	74148	0	P4	117570	Teleostomi
95.01	74148	0	P5	117571	Euteleostomi
95.01	74148	0	P6	8287	Sarcopterygii
95.01	74148	0	P7	1338369	Dipnotetrapodomorpha
95.01	74148	0	P8	32523	Tetrapoda
95.01	74148	289	P9	32524	Amniota
94.37	73651	0	C	40674	Mammalia
94.37	73651	0	C1	32525	Theria
94.37	73651	0	C2	9347	Eutheria
94.37	73651	235	C3	1437010	Boreoeutheria
92.48	72175	198	C4	314145	Laurasiatheria
91.18	71165	74	O	91561	Artiodactyla
90.7	70789	0	O1	35497	Suina
90.7	70789	0	F	9821	Suidae
90.7	70789	0	G	9822	Sus
90.7	70789	70789	S	9823	Sus scrofa
0.39	302	0	O1	9845	Ruminantia
0.39	302	0	O2	35500	Pecora
0.39	302	24	F	9895	Bovidae
0.23	183	38	F1	9963	Caprinae
0.12	96	0	G	9935	Ovis
1.04	812	812	S	9796	Equus caballus
0.06	49	0	G	9922	Capra
0.4	316	316	S	60711	Chlorocebus sabaeus
0.12	95	0	F1	27592	Bovinae
0.12	95	0	G	9903	Bos
0.25	193	193	S	10141	Cavia porcellus
1.04	812	0	O	9787	Perissodactyla
1.04	812	0	F	9788	Equidae
1.04	812	0	G	9789	Equus
1.04	812	0	G1	35510	Equus
0.23	179	179	S	10116	Rattus norvegicus
1.59	1241	63	C4	314146	Euarchontoglires
0.84	657	0	C5	314147	Glires
0.84	657	30	O	9989	Rodentia
0.56	434	0	O1	1963758	Myomorpha
0.56	434	25	O2	337687	Muroidea
0.45	349	0	F	10066	Muridae
0.45	349	18	F1	39107	Murinae
0.23	179	0	G	10114	Rattus
0.19	152	152	S	10090	Mus musculus
0.19	152	0	G	10088	Mus
0.19	152	0	G1	862507	Mus
0.19	150	150	S	1536775	Paenibacillus sp. FSL H7-0737
0.08	60	0	F	337677	Cricetidae
0.08	60	0	F1	10026	Cricetinae
0.08	60	0	G	10035	Mesocricetus
0.18	144	144	S	9606	Homo sapiens
0.25	193	0	O1	33550	Hystricomorpha
0.25	193	0	F	10139	Caviidae
0.25	193	0	G	10140	Cavia
0.16	126	116	S	40214	Acinetobacter johnsonii
0.67	521	0	O	9443	Primates
0.67	521	0	O1	376913	Haplorrhini
0.67	521	0	O2	314293	Simiiformes
0.67	521	61	O3	9526	Catarrhini
0.4	316	0	O4	314294	Cercopithecoidea
0.4	316	0	F	9527	Cercopithecidae
0.4	316	0	F1	9528	Cercopithecinae
0.4	316	0	G	392815	Chlorocebus
0.12	96	96	S	9940	Ovis aries
0.18	144	0	O4	314295	Hominoidea
0.18	144	0	F	9604	Hominidae
0.18	144	0	F1	207598	Homininae
0.18	144	0	G	9605	Homo
0.12	95	95	S	9913	Bos taurus
0.27	208	0	P10	8457	Sauropsida
0.27	208	0	P11	32561	Sauria
0.27	208	0	P12	1329799	Archelosauria
0.27	208	0	P13	8492	Archosauria
0.27	208	0	P14	436486	Dinosauria
0.27	208	0	P15	436489	Saurischia
0.27	208	0	P16	436491	Theropoda
0.27	208	0	P17	436492	Coelurosauria
0.27	208	0	C	8782	Aves
0.27	208	1	C1	8825	Neognathae
0.25	195	20	C2	1549675	Galloanserae
0.14	111	6	O	8976	Galliformes
0.07	57	7	F	9005	Phasianidae
0.04	29	0	F1	9072	Phasianinae
0.04	29	0	G	9030	Gallus
0.08	60	60	S	10036	Mesocricetus auratus
0.03	21	0	F1	466552	Meleagridinae
0.03	21	0	G	9102	Meleagris
0.08	64	64	S	8839	Anas platyrhynchos
0.06	48	0	F	8990	Numididae
0.06	48	0	G	8995	Numida
0.06	49	49	S	9925	Capra hircus
0.08	64	0	O	8826	Anseriformes
0.08	64	0	F	8830	Anatidae
0.08	64	0	F1	2068716	Anatinae
0.08	64	0	G	8835	Anas
0.06	48	48	S	8996	Numida meleagris
0.02	12	0	O	8929	Columbiformes
0.02	12	0	F	8930	Columbidae
0.02	12	0	G	8931	Columba
0.04	29	29	S	9031	Gallus gallus
0.08	63	0	K3	33317	Protostomia
0.08	63	0	K4	1206794	Ecdysozoa
0.08	63	0	K5	88770	Panarthropoda
0.08	63	0	P	6656	Arthropoda
0.07	57	0	P1	197563	Mandibulata
0.07	57	0	P2	197562	Pancrustacea
0.07	57	0	P3	6960	Hexapoda
0.07	57	0	C	50557	Insecta
0.07	57	0	C1	85512	Dicondylia
0.07	57	0	C2	7496	Pterygota
0.07	57	0	C3	33340	Neoptera
0.07	57	0	C4	33392	Holometabola
0.04	32	0	O	7147	Diptera
0.04	28	0	O1	7148	Nematocera
0.04	28	0	O2	43786	Culicomorpha
0.04	28	0	O3	41827	Culicoidea
0.04	28	0	F	7157	Culicidae
0.04	28	1	F1	43817	Culicinae
0.02	18	0	F2	1056966	Aedini
0.02	18	0	G	7158	Aedes
0.02	18	1	G1	53541	Stegomyia
0.03	21	21	S	9103	Meleagris gallopavo
0.03	25	25	S	7460	Apis mellifera
0.01	9	0	F2	53550	Culicini
0.01	9	0	G	7174	Culex
0.01	9	0	G1	53527	Culex
0.01	9	0	G2	518105	Culex pipiens complex
0.03	27	27	S	1536770	Paenibacillus sp. FSL R5-0345
0.01	4	0	O1	7203	Brachycera
0.01	4	0	O2	43733	Muscomorpha
0.01	4	0	O3	480118	Eremoneura
0.01	4	0	O4	480117	Cyclorrhapha
0.01	4	0	O5	43738	Schizophora
0.01	4	0	O6	43742	Calyptratae
0.01	4	0	O7	43754	Muscoidea
0.01	4	0	F	7366	Muscidae
0.01	4	0	F1	43910	Muscinae
0.01	4	0	F2	43911	Stomoxyini
0.01	4	0	G	35569	Stomoxys
0.02	12	12	S	8932	Columba livia
0.03	25	0	O	7399	Hymenoptera
0.03	25	0	O1	7400	Apocrita
0.03	25	0	O2	7434	Aculeata
0.03	25	0	O3	34735	Apoidea
0.03	25	0	F	7458	Apidae
0.03	25	0	F1	70987	Apinae
0.03	25	0	F2	83321	Apini
0.03	25	0	G	7459	Apis
0.02	12	12	S	7160	Aedes albopictus
0.01	6	0	P1	6843	Chelicerata
0.01	6	0	C	6854	Arachnida
0.01	6	0	C1	6933	Acari
0.01	6	0	C2	6934	Parasitiformes
0.01	6	0	O	6935	Ixodida
0.01	6	0	O1	297308	Ixodoidea
0.01	6	0	F	6939	Ixodidae
0.01	6	0	F1	426442	Ixodinae
0.01	6	0	G	6944	Ixodes
0.02	12	12	S	1879049	Acinetobacter sp. WCHAc010034
0.01	6	0	K	4751	Fungi
0.01	6	0	K1	451864	Dikarya
0.01	6	0	P	4890	Ascomycota
0.01	6	0	P1	716545	saccharomyceta
0.01	5	0	P2	147538	Pezizomycotina
0.01	5	0	P3	716546	leotiomyceta
0.01	5	0	P4	715989	sordariomyceta
0.01	4	0	C	147548	Leotiomycetes
0.01	4	0	O	5178	Helotiales
0.01	4	0	F	28983	Sclerotiniaceae
0.01	4	0	G	33196	Botrytis
0.01	5	5	S	7159	Aedes aegypti
0.01	4	4	S1	332648	Botrytis cinerea B05.10
0	1	0	C	147550	Sordariomycetes
0	1	0	C1	222544	Sordariomycetidae
0	1	0	O	5139	Sordariales
0	1	0	F	35718	Chaetomiaceae
0	1	0	G	1920207	Thermothelomyces
0.01	9	9	S	7176	Culex quinquefasciatus
0	1	1	S1	573729	Thermothelomyces thermophilus ATCC 42464
0	1	0	P2	147537	Saccharomycotina
0	1	0	C	4891	Saccharomycetes
0	1	0	O	4892	Saccharomycetales
0	1	0	F	766764	Debaryomycetaceae
0	1	0	F1	1535325	Candida/Lodderomyces clade
0	1	0	G	1535326	Candida
0.01	4	4	S	35570	Stomoxys calcitrans
0	1	1	S1	573826	Candida dubliniensis CD36
0	1	0	D1	2611352	Discoba
0	1	0	P	33682	Euglenozoa
0	1	0	C	5653	Kinetoplastea
0	1	0	C1	2704647	Metakinetoplastina
0	1	0	O	2704949	Trypanosomatida
0	1	0	F	5654	Trypanosomatidae
0	1	0	F1	1286322	Leishmaniinae
0	1	0	G	5658	Leishmania
0	1	0	G1	38568	Leishmania
0	1	0	G2	38581	Leishmania major species complex
0.01	6	6	S	6945	Ixodes scapularis
0	1	1	S1	347515	Leishmania major strain Friedlin
0.62	486	1	D	2	Bacteria
0.33	261	1	P	1224	Proteobacteria
0.31	245	2	C	1236	Gammaproteobacteria
0.3	235	0	O	72274	Pseudomonadales
0.3	233	0	F	468	Moraxellaceae
0.3	233	25	G	469	Acinetobacter
0.01	4	0	S	40559	Botrytis cinerea
0.01	10	10	S1	1242245	Acinetobacter johnsonii XBB1
0.05	40	0	G1	196816	unclassified Acinetobacter
0.01	4	4	S	2798861	Acinetobacter sp. CS-2
0.01	4	4	S	2004646	Acinetobacter sp. WCHA55
0.01	9	9	S	756892	Acinetobacter indicus
0.01	7	7	S	2136182	Acinetobacter cumulans
0.01	4	3	S	470	Acinetobacter baumannii
0.01	9	9	S	189426	Paenibacillus odorifer
0	1	0	S	78579	Thermothelomyces thermophilus
0	1	0	S	42374	Candida dubliniensis
0	1	0	S	5664	Leishmania major
0	3	3	S	2563897	Acinetobacter sp. 10FS3-1
0	3	3	S	1808001	Acinetobacter sp. LoGeW2-3
0	2	2	S	1608473	Acinetobacter sp. NCu2D-2
0	2	2	S	2601122	Acinetobacter sp. YH12138
0	2	2	S	2004647	Acinetobacter sp. WCHAc010052
0	2	2	S	1758189	Acinetobacter sp. ACNIH2
0	2	2	S	1646498	Acinetobacter sp. TTH0-4
0.01	7	1	G1	909768	Acinetobacter calcoaceticus/baumannii complex
0	1	1	S	2079596	Acinetobacter sp. SWBY1
0	1	1	S1	1455315	Acinetobacter baumannii LAC-4
0	1	1	S	2714110	Acinetobacter sp. Marseille-Q1620
0	1	1	S	2743575	Acinetobacter sp. NEB 394
0	1	1	S	1407071	Acinetobacter sp. TGL-Y2
0	3	3	S1	436717	Acinetobacter oleivorans DR1
0	1	1	S	471	Acinetobacter calcoaceticus
0	1	1	S	106654	Acinetobacter nosocomialis
0	3	0	S	1148157	Acinetobacter oleivorans
0	2	2	S	29430	Acinetobacter haemolyticus
0	2	2	S	2006115	Acinetobacter piscicola
0	2	2	S	2004650	Acinetobacter chinensis
0	2	2	S	108980	Acinetobacter ursingii
0	1	1	S	2715164	Acinetobacter shaoyimingii
0	1	1	S	1879050	Acinetobacter wuhouensis
0	1	1	S	1871111	Acinetobacter defluvii
0	1	1	S	1789224	Acinetobacter larvae
0	1	1	S	134534	Acinetobacter gyllenbergii
0	2	0	F	135621	Pseudomonadaceae
0	2	0	G	286	Pseudomonas
0	2	0	G1	196821	unclassified Pseudomonas
0	1	1	S	40216	Acinetobacter radioresistens
0.01	4	0	O	135622	Alteromonadales
0	1	0	F	72275	Alteromonadaceae
0	1	0	G	2742	Marinobacter
0	1	0	G1	83889	unclassified Marinobacter
0	1	1	S	106648	Acinetobacter bereziniae
0	1	0	F	267888	Pseudoalteromonadaceae
0	1	0	G	53246	Pseudoalteromonas
0	1	1	G1	194690	unclassified Pseudoalteromonas
0	1	0	F	267890	Shewanellaceae
0	1	0	G	22	Shewanella
0	1	0	G1	196818	unclassified Shewanella
0	1	1	S	70346	Acinetobacter variabilis
0	1	0	F	267894	Psychromonadaceae
0	1	0	G	67572	Psychromonas
0	2	2	S	1758730	Pseudomonas sp. BIOMIG1BAC
0	1	1	S1	357804	Psychromonas ingrahamii 37
0	3	0	O	91347	Enterobacterales
0	2	0	F	1903414	Morganellaceae
0	1	0	G	586	Providencia
0	1	1	S	2547598	Marinobacter sp. JH2
0	1	0	G	637	Arsenophonus
0	1	0	G1	2627083	unclassified Arsenophonus
0	1	1	S	2698686	Shewanella sp. Arc9-LZ
0	1	0	F	543	Enterobacteriaceae
0	1	1	G	160674	Raoultella
0	1	0	O	135619	Oceanospirillales
0	1	0	F	28256	Halomonadaceae
0	1	0	G	2745	Halomonas
0	1	0	S	357794	Psychromonas ingrahamii
0.01	7	0	C	28211	Alphaproteobacteria
0	2	0	O	356	Rhizobiales
0	2	1	F	119045	Methylobacteriaceae
0	1	0	G	2282523	Methylorubrum
0	1	1	S	333962	Providencia heimbachae
0	1	1	S1	441620	Methylorubrum populi BJ001
0	2	0	O	204455	Rhodobacterales
0	2	0	F	31989	Rhodobacteraceae
0	1	0	G	367771	Marinovum
0	1	1	S	1231049	Arsenophonus endosymbiont of Aphis craccivora
0	1	1	S1	988812	Marinovum algicola DG 898
0	1	0	G	360528	Pelagibaca
0	1	1	S	1897729	Halomonas aestuarii
0	2	0	O	204457	Sphingomonadales
0	2	0	F	41297	Sphingomonadaceae
0	2	0	G	13687	Sphingomonas
0	2	0	G1	196159	unclassified Sphingomonas
0	1	0	S	223967	Methylorubrum populi
0	1	0	O	204441	Rhodospirillales
0	1	0	F	41295	Rhodospirillaceae
0	1	0	G	1543705	Nitrospirillum
0	1	0	S	42444	Marinovum algicola
0	1	1	S1	1441467	Nitrospirillum amazonense CBAmc
0.01	5	0	C	28216	Betaproteobacteria
0.01	5	0	O	80840	Burkholderiales
0	2	0	F	506	Alcaligenaceae
0	1	0	G	517	Bordetella
0	1	1	S	1250539	Pelagibaca abyssi
0	1	0	G	1472344	Basilea
0	2	2	S	2735134	Sphingomonas sp. AP4-R1
0	1	1	S1	1072685	Basilea psittacipulmonis DSM 24701
0	2	0	F	80864	Comamonadaceae
0	1	0	G	12916	Acidovorax
0	1	0	S	28077	Nitrospirillum amazonense
0	1	0	G	34072	Variovorax
0	1	1	S	463040	Bordetella genomosp. 13
0	1	1	S1	543728	Variovorax paradoxus S110
0	1	0	F	119060	Burkholderiaceae
0	1	0	G	32008	Burkholderia
0	1	0	G1	111527	pseudomallei group
0	1	0	S	1472345	Basilea psittacipulmonis
0	1	1	S1	1249476	Burkholderia pseudomallei NAU20B-16
0	3	0	P1	68525	delta/epsilon subdivisions
0	3	0	C	29547	Epsilonproteobacteria
0	3	0	O	213849	Campylobacterales
0	2	0	F	72293	Helicobacteraceae
0	2	0	G	209	Helicobacter
0	1	1	S	1926868	Acidovorax monticola
0	1	0	S	34073	Variovorax paradoxus
0	1	0	F	72294	Campylobacteraceae
0	1	0	G	57665	Sulfurospirillum
0	1	0	S	28450	Burkholderia pseudomallei
0.29	223	0	D1	1783272	Terrabacteria group
0.27	208	0	P	1239	Firmicutes
0.26	205	0	C	91061	Bacilli
0.26	201	0	O	1385	Bacillales
0.25	196	0	F	186822	Paenibacillaceae
0.25	196	1	G	44249	Paenibacillus
0.24	186	4	G1	185978	unclassified Paenibacillus
0	1	1	S	213	Helicobacter cinaedi
0	1	1	S	104628	Helicobacter suis
0	1	1	S	366522	Sulfurospirillum cavolei
0	3	3	S	1536774	Paenibacillus sp. FSL H7-0357
0	1	1	S	324057	Paenibacillus sp. JDR-2
0	1	1	S	1536771	Paenibacillus sp. FSL R5-0912
0.01	5	1	F	186817	Bacillaceae
0	2	0	G	1386	Bacillus
0	1	1	S	1925021	Bacillus haynesii
0	1	1	S	1547283	Bacillus weihaiensis
0	1	1	G	400634	Lysinibacillus
0	1	0	G	182709	Oceanobacillus
0	1	1	S	182710	Oceanobacillus iheyensis
0.01	4	0	O	186826	Lactobacillales
0.01	4	0	F	33958	Lactobacillaceae
0	2	0	G	1578	Lactobacillus
0	1	1	S	1604	Lactobacillus amylovorus
0	1	1	S	33959	Lactobacillus johnsonii
0	2	0	G	2742598	Limosilactobacillus
0	1	1	S	1598	Limosilactobacillus reuteri
0	1	1	S	1633	Lactobacillus vaginalis
0	2	0	C	526524	Erysipelotrichia
0	2	0	O	526525	Erysipelotrichales
0	2	0	F	128827	Erysipelotrichaceae
0	2	0	G	2679910	Intestinibaculum
0	2	2	S	2487118	Intestinibaculum porci
0	1	0	C	186801	Clostridia
0	1	0	O	186802	Clostridiales
0	1	0	F	186803	Lachnospiraceae
0	1	0	G	1506553	Lachnoclostridium
0	1	1	S	29347	[Clostridium] scindens
0.02	13	0	P	201174	Actinobacteria
0.02	12	1	C	1760	Actinobacteria
0.01	6	0	O	85011	Streptomycetales
0.01	6	0	F	2062	Streptomycetaceae
0.01	6	1	G	1883	Streptomyces
0	3	0	G1	2593676	unclassified Streptomyces
0	2	2	S	1837283	Streptomyces sp. S8
0	1	1	S	2742136	Streptomyces sp. NA04227
0	1	1	S	68214	Streptomyces griseochromogenes
0	1	1	S	42881	Streptomyces chromofuscus
0.01	4	0	O	85006	Micrococcales
0	1	0	F	85017	Promicromonosporaceae
0	1	0	G	254250	Isoptericola
0	1	0	S	139208	Isoptericola variabilis
0	1	1	S1	743718	Isoptericola variabilis 225
0	1	0	F	85019	Brevibacteriaceae
0	1	0	G	1696	Brevibacterium
0	1	0	G1	2614124	unclassified Brevibacterium
0	1	1	S	2762330	Brevibacterium sp. PAMC23299
0	1	0	F	85023	Microbacteriaceae
0	1	0	G	2034	Curtobacterium
0	1	0	G1	257496	unclassified Curtobacterium
0	1	1	S	2795488	Curtobacterium sp. YC1
0	1	0	F	1268	Micrococcaceae
0	1	1	G	57493	Kocuria
0	1	0	O	85007	Corynebacteriales
0	1	0	F	1762	Mycobacteriaceae
0	1	0	G	1763	Mycobacterium
0	1	0	G1	2642494	unclassified Mycobacterium
0	1	1	S	1545728	Mycobacterium sp. EPa45
0	1	0	C	84998	Coriobacteriia
0	1	0	O	84999	Coriobacteriales
0	1	0	F	1643824	Atopobiaceae
0	1	0	G	133925	Olsenella
0	1	0	S	133926	Olsenella uli
0	1	1	S1	633147	Olsenella uli DSM 7084
0	1	0	P	544448	Tenericutes
0	1	0	C	31969	Mollicutes
0	1	0	O	186329	Acholeplasmatales
0	1	0	F	2146	Acholeplasmataceae
0	1	0	G	2147	Acholeplasma
0	1	0	S	38986	Acholeplasma palmae
0	1	1	S1	1318466	Acholeplasma palmae J233
0	1	0	D2	1798711	Cyanobacteria/Melainabacteria group
0	1	0	P	1117	Cyanobacteria
0	1	0	O	1890424	Synechococcales
0	1	0	F	1213	Prochloraceae
0	1	0	G	1218	Prochlorococcus
0	1	0	S	1219	Prochlorococcus marinus
0	1	0	S1	142479	Prochlorococcus marinus subsp. pastoris
0	1	1	S2	59919	Prochlorococcus marinus subsp. pastoris str. CCMP1986
0	1	0	D1	1783270	FCB group
0	1	0	D2	68336	Bacteroidetes/Chlorobi group
0	1	0	P	976	Bacteroidetes
0	1	0	C	768503	Cytophagia
0	1	0	O	768507	Cytophagales
0	1	0	F	1853232	Hymenobacteraceae
0	1	0	G	89966	Hymenobacter
0	1	1	S	2724192	Hymenobacter russus
0	1	0	D	10239	Viruses
0	1	0	D1	2731341	Duplodnaviria
0	1	0	D2	2731360	Heunggongvirae
0	1	0	P	2731618	Uroviricota
0	1	0	C	2731619	Caudoviricetes
0	1	0	O	28883	Caudovirales
0	1	0	F	10744	Podoviridae
0	1	0	G	1920753	Gamaleyavirus
0	1	0	S	1920757	Escherichia virus Bp4
0	1	1	S1	1458848	Escherichia phage Bp4
